# Supplementary material for: Gene Expression Deregulation in Postnatal Skeletal Muscle of TK2 Deficient Mice Reveals a Lower Pool of Proliferating Myogenic Progenitor Cells
Source: PLoS One. 2013 Jan 14;8(1):e53698. doi: 10.1371/journal.pone.0053698 (PMC3544874; doi:10.1371/journal.pone.0053698)
Supplement: Table S1 — Global gene expression variation in skeletal muscle (SM) and heart (HE) harvested from 11 days old Tk2 knockout mice (TK2-) comparing to wild-type mice (WT) at the same age. Fold-changes and P-values obtained in the microarray analysis performed are indicated for each gene. ns indicates that the gene was not significantly up- or down-regulated in the analysis. (XLS) [file pone.0053698.s007.xls]

## Sheet: All
		TK2-SM vs WT SM		TK2-HE vs WT HE
first_symbol	first_name	fold change	p-value	fold change	p-value
Inmt	indolethylamine N-methyltransferase	26.7482	0.00848317	9.29626	0.00202736
Lcn2	lipocalin 2	21.2436	0.0455824	2.89508	0.00129838
Cyp2e1	cytochrome P450, family 2, subfamily e, polypeptide 1	19.2353	0.0160015	3.0397	0.0353653
Gnmt	glycine N-methyltransferase	18.1107	0.0195459	2.37803	0.0234889
Fbxo32	F-box protein 32	15.1549	0.00037178	1.37855	0.00426037
Arrdc2	arrestin domain containing 2	14.58	0.00278752	4.71779	0.0228446
Fkbp5	FK506 binding protein 5	14.4003	0.00200823	5.30465	0.00162007
Serpina3n	serine (or cysteine) peptidase inhibitor, clade A, member 3N	13.0417	0.0167119	2.21345	0.0546164
8430408G22Rik	RIKEN cDNA 8430408G22 gene	11.7735	0.00057187	ns	ns
Doc2b	double C2, beta	11.7544	0.0164663	2.22484	0.0355558
Mt1	metallothionein 1	11.0655	0.00138129	1.41017	0.0976444
Prg4	proteoglycan 4 (megakaryocyte stimulating factor, articular superficial zone protein)	10.8591	0.000398588	ns	ns
Gpnmb	glycoprotein (transmembrane) nmb	10.4219	0.00662942	2.58912	0.0202312
LOC664934	similar to spermiogenesis specific transcript on the Y 1	10.1828	0.0207167	ns	ns
Slc43a1	solute carrier family 43, member 1	9.72441	0.000630209	ns	ns
Ddit4	DNA-damage-inducible transcript 4	9.25052	0.00494207	1.83047	0.00476773
Spp1	secreted phosphoprotein 1	9.14613	0.00134583	ns	ns
Sln	sarcolipin	9.11532	0.0340166	ns	ns
Mt2	metallothionein 2	8.98872	0.000395909	3.59868	0.0110442
Cebpd	CCAAT/enhancer binding protein (C/EBP), delta	8.52959	0.00433579	1.67214	0.0272935
Rnf39	ring finger protein 39	8.11699	0.0212166	4.1278	0.0176473
Serpinb3a	serine (or cysteine) peptidase inhibitor, clade B (ovalbumin), member 3A	7.78778	0.00303316	ns	ns
Klhl38	kelch-like 38 (Drosophila)	7.57385	0.000126052	ns	ns
Mc2r	melanocortin 2 receptor	6.97766	0.0191086	1.88086	0.00542728
Fmo2	flavin containing monooxygenase 2	6.87135	4.74535e-05	6.77254	0.0160478
Gm9766	predicted gene 9766	6.73509	0.000247853	ns	ns
Trim63	tripartite motif-containing 63	6.66359	0.00243132	1.27716	0.0109818
Glul	glutamate-ammonia ligase (glutamine synthetase)	6.63529	0.000361793	2.04467	0.000792212
Rorc	RAR-related orphan receptor gamma	6.58705	0.00314109	3.41425	0.00280266
Hp	haptoglobin	6.48113	0.0128567	ns	ns
Lgals3	lectin, galactose binding, soluble 3	6.44681	0.00642114	ns	ns
Ctxn3	cortexin 3	6.17281	0.000215385	1.73585	0.013404
Cth	cystathionase (cystathionine gamma-lyase)	6.15516	1.84506e-05	1.5394	0.0569935
Il6ra	interleukin 6 receptor, alpha	6.05595	0.00292738	ns	ns
Slc10a6	solute carrier family 10 (sodium/bile acid cotransporter family), member 6	5.99943	0.000860294	4.8382	0.00539865
Klf15	Kruppel-like factor 15	5.99438	0.00343478	1.96939	0.0170624
Cyp1b1	cytochrome P450, family 1, subfamily b, polypeptide 1	5.81229	0.000196083	3.78048	0.0437391
Angptl7	angiopoietin-like 7	5.67084	0.040564	ns	ns
Glul	glutamate-ammonia ligase (glutamine synthetase)	5.57644	6.33334e-05	2.14718	0.00335915
Cyp27a1	cytochrome P450, family 27, subfamily a, polypeptide 1	5.49098	0.000229293	ns	ns
Acer2	alkaline ceramidase 2	5.45681	0.000185282	ns	ns
D16H22S680E	DNA segment, Chr 16, human D22S680E, expressed	5.45246	4.47875e-05	ns	ns
Apod	apolipoprotein D	5.43249	9.71316e-06	2.88615	0.00923325
Prodh	proline dehydrogenase	5.36218	0.000170329	ns	ns
Gabrr1	gamma-aminobutyric acid (GABA) C receptor, subunit rho 1	5.34143	0.000120216	ns	ns
4833403I15Rik	RIKEN cDNA 4833403I15 gene	5.34034	0.00117239	3.21941	0.00236803
Cnksr1	connector enhancer of kinase suppressor of Ras 1	5.28968	0.00134771	2.35844	0.0017222
Acsm3	acyl-CoA synthetase medium-chain family member 3	5.28296	0.0245869	ns	ns
E230001N04Rik	RIKEN cDNA E230001N04 gene	5.16857	0.00213636	1.9557	0.065694
Ifi205	interferon activated gene 205	5.15582	0.0051683	3.41259	0.00541951
Trp53inp1	transformation related protein 53 inducible nuclear protein 1	5.13588	0.035652	1.6347	0.0585268
Map3k6	mitogen-activated protein kinase kinase kinase 6	5.10845	0.000592192	2.22485	0.00694825
Hmox1	heme oxygenase (decycling) 1	5.06794	0.0529186	ns	ns
Cidec	cell death-inducing DFFA-like effector c	4.99547	0.020993	ns	ns
Apoc3	apolipoprotein C-III	4.9477	0.000184712	ns	ns
Xdh	xanthine dehydrogenase	4.89297	0.000166001	2.4682	0.00970841
Egln3	EGL nine homolog 3 (C. elegans)	4.82812	0.00157583	-5.31584	0.00298931
Aldh1a1	aldehyde dehydrogenase family 1, subfamily A1	4.82291	0.00025783	ns	ns
A930039A15Rik	RIKEN cDNA A930039A15 gene	4.76318	0.0199209	2.24274	0.0330267
Chac1	ChaC, cation transport regulator-like 1 (E. coli)	4.73888	4.10741e-05	ns	ns
Osbp2	oxysterol binding protein 2	4.72287	0.000164383	2.14955	0.00759687
C730048C13Rik	RIKEN cDNA C730048C13 gene	4.71751	0.0459493	ns	ns
Ces3	carboxylesterase 3	4.69087	0.0447097	ns	ns
Lrrc2	leucine rich repeat containing 2	4.64997	0.00688266	ns	ns
Acot1	acyl-CoA thioesterase 1	4.61525	0.000843751	ns	ns
Cdkn1a	cyclin-dependent kinase inhibitor 1A (P21)	4.60411	1.85361e-05	ns	ns
A530006G24Rik	RIKEN cDNA A530006G24 gene	4.56402	0.0032403	ns	ns
Sesn1	sestrin 1	4.50969	0.0159645	2.05953	0.000161559
AB041803	cDNA sequence AB041803	4.40865	0.000266197	2.11519	0.00827239
Rhou	ras homolog gene family, member U	4.40026	1.82271e-05	-1.46149	0.0433535
Pim3	proviral integration site 3	4.35158	0.0113365	1.8254	0.0193903
Fam107a	family with sequence similarity 107, member A	4.34409	8.69117e-05	2.77567	0.0110851
Zdhhc23	zinc finger, DHHC domain containing 23	4.32811	0.00253431	ns	ns
Eda2r	ectodysplasin A2 receptor	4.25468	0.0173003	ns	ns
Nqo1	NAD(P)H dehydrogenase, quinone 1	4.23376	0.00152623	-1.54593	0.00896664
Dusp26	dual specificity phosphatase 26 (putative)	4.21357	0.0151906	2.51404	0.0383231
Fdft1	farnesyl diphosphate farnesyl transferase 1	4.16908	0.0117028	1.53672	0.00277267
Gpx3	glutathione peroxidase 3	4.15668	0.000708795	ns	ns
Hif3a	hypoxia inducible factor 3, alpha subunit	4.14093	3.98534e-06	2.00629	0.0419873
Pik3ip1	phosphoinositide-3-kinase interacting protein 1	4.13377	0.00723362	2.82211	0.0143478
Car5b	carbonic anhydrase 5b, mitochondrial	4.12131	0.0174112	-1.84249	0.0679767
Bnip3	BCL2/adenovirus E1B interacting protein 3	4.12077	0.00133703	2.16428	0.0337093
Hmgcs2	3-hydroxy-3-methylglutaryl-Coenzyme A synthase 2	4.10325	0.000117368	1.53342	0.0121718
Spock2	sparc/osteonectin, cwcv and kazal-like domains proteoglycan 2	4.06789	0.00258874	4.41731	0.00348979
Vmn1r33	vomeronasal 1 receptor 33	4.06439	0.0744771	ns	ns
Odf3l2	outer dense fiber of sperm tails 3-like 2	3.99095	0.0737215	ns	ns
Apoc1	apolipoprotein C-I	3.98686	0.0180435	ns	ns
Snai3	snail homolog 3 (Drosophila)	3.90105	0.00255887	ns	ns
Slc15a2	solute carrier family 15 (H+/peptide transporter), member 2	3.82282	0.0808955	ns	ns
Selenbp1	selenium binding protein 1	3.80281	0.000566715	ns	ns
Timp4	tissue inhibitor of metalloproteinase 4	3.8017	0.000589408	2.78038	0.00773422
Lrrc30	leucine rich repeat containing 30	3.79978	0.000173049	ns	ns
Fbxo31	F-box protein 31	3.7865	0.00535795	1.42122	0.0212079
Asb11	ankyrin repeat and SOCS box-containing 11	3.73953	9.60289e-07	ns	ns
1700011I03Rik	RIKEN cDNA 1700011I03 gene	3.73526	0.00630944	ns	ns
AI607873	expressed sequence AI607873	3.71773	0.000399761	ns	ns
Cdo1	cysteine dioxygenase 1, cytosolic	3.67076	0.0105755	ns	ns
Dpep1	dipeptidase 1 (renal)	3.66373	0.00148172	1.82136	0.0497719
Galntl2	UDP-N-acetyl-alpha-D-galactosamine:polypeptide N-acetylgalactosaminyltransferase-like 2	3.62164	0.000607236	2.76287	0.0139602
Cfd	complement factor D (adipsin)	3.61741	0.0264876	ns	ns
Nrxn2	neurexin II	3.60557	0.00234997	1.63445	0.000225158
Bnip3	BCL2/adenovirus E1B interacting protein 3	3.59787	0.00161964	2.44608	0.0187099
Spsb1	splA/ryanodine receptor domain and SOCS box containing 1	3.58682	0.0239303	1.42186	0.0734064
Sh3rf2	SH3 domain containing ring finger 2	3.57995	0.000223739	-1.53459	0.00894032
Per1	period homolog 1 (Drosophila)	3.57227	0.00261891	ns	ns
1110038D17Rik	RIKEN cDNA 1110038D17 gene	3.56332	0.00853876	ns	ns
Mocs1	molybdenum cofactor synthesis 1	3.55402	0.0149397	1.48394	0.0485969
1110003O08Rik	RIKEN cDNA 1110003O08 gene	3.54111	0.00521576	1.60765	0.0105419
Npc1	Niemann Pick type C1	3.52696	0.0180945	-1.4385	0.0129129
Unc93a	unc-93 homolog A (C. elegans)	3.52316	0.00138826	ns	ns
Serpine1	serine (or cysteine) peptidase inhibitor, clade E, member 1	3.5092	0.00123791	-2.57087	0.00165374
Tfdp2	transcription factor Dp 2	3.48779	0.00796821	1.7111	0.00736904
Fdft1	farnesyl diphosphate farnesyl transferase 1	3.47218	0.00626644	1.69121	0.000693199
Sv2b	synaptic vesicle glycoprotein 2 b	3.47096	0.000758208	-1.38111	0.0851322
Selenbp2	selenium binding protein 2	3.42923	0.0012145	ns	ns
Gabarapl1	gamma-aminobutyric acid (GABA) A receptor-associated protein-like 1	3.42546	0.00432004	1.34551	0.0207065
Pik3r1	phosphatidylinositol 3-kinase, regulatory subunit, polypeptide 1 (p85 alpha)	3.4193	0.00422938	1.28815	0.0472888
Zbtb16	zinc finger and BTB domain containing 16	3.41875	0.00565952	2.46416	0.00067707
Rasd1	RAS, dexamethasone-induced 1	3.32139	0.00653146	ns	ns
Gpt2	glutamic pyruvate transaminase (alanine aminotransferase) 2	3.31625	8.64435e-05	-1.91378	0.00210508
Igfbp3	insulin-like growth factor binding protein 3	3.31317	0.00069854	2.74416	0.0332305
Gsta3	glutathione S-transferase, alpha 3	3.26988	0.0192141	ns	ns
Zfyve1	zinc finger, FYVE domain containing 1	3.24069	0.00316352	ns	ns
Fam55c	family with sequence similarity 55, member C	3.22638	0.00102376	ns	ns
A930001N09Rik	RIKEN cDNA A930001N09 gene	3.22389	0.00156251	1.63026	0.00819831
Lmod2	leiomodin 2 (cardiac)	3.21291	0.00634649	ns	ns
Fibin	fin bud initiation factor homolog (zebrafish)	3.2059	0.0642263	-1.48377	0.0223221
Cited2	Cbp/p300-interacting transactivator, with Glu/Asp-rich carboxy-terminal domain, 2	3.20487	0.00118687	1.94434	0.011554
Fhl3	four and a half LIM domains 3	3.20136	0.00364132	-3.16262	0.000502575
Ctsl	cathepsin L	3.19644	0.00790789	ns	ns
Rassf4	Ras association (RalGDS/AF-6) domain family member 4	3.18458	0.00379579	ns	ns
Olfr920	olfactory receptor 920	3.1585	0.00164407	2.45725	0.00462911
Pygo1	pygopus 1	3.14385	0.000452626	ns	ns
Arid5a	AT rich interactive domain 5A (MRF1-like)	3.14114	0.00778628	-1.65163	0.0245287
Olfr1013	olfactory receptor 1013	3.13842	0.0155196	ns	ns
Cyp2f2	cytochrome P450, family 2, subfamily f, polypeptide 2	3.13411	0.00175509	ns	ns
Hspa1a	heat shock protein 1A	3.11117	0.0828089	ns	ns
Foxo1	forkhead box O1	3.09629	0.0277278	-1.33442	0.00450873
Edn1	endothelin 1	3.07784	0.000191363	-1.3585	0.0191868
Mylip	myosin regulatory light chain interacting protein	3.06486	0.000821999	2.63264	0.00120239
Zc3h6	zinc finger CCCH type containing 6	3.05977	0.000190926	2.04773	0.02857
Anxa8	annexin A8	3.04729	0.000234168	ns	ns
Pnpla7	patatin-like phospholipase domain containing 7	3.03421	0.00300792	2.02345	0.0117132
Gpr160	G protein-coupled receptor 160	3.01212	0.000186954	2.5292	0.00107615
Rilpl1	Rab interacting lysosomal protein-like 1	2.99477	0.00084277	-1.49058	0.00691773
4933409K07Rik	RIKEN cDNA 4933409K07 gene	2.99435	0.0169507	1.92651	0.0103567
4933409K07Rik	RIKEN cDNA 4933409K07 gene	2.99435	0.0169507	1.92651	0.0103567
4933409K07Rik	RIKEN cDNA 4933409K07 gene	2.99435	0.0169507	1.92651	0.0103567
4933409K07Rik	RIKEN cDNA 4933409K07 gene	2.99435	0.0169507	1.92651	0.0103567
Cebpb	CCAAT/enhancer binding protein (C/EBP), beta	2.99068	0.00234751	ns	ns
Ube4a	ubiquitination factor E4A, UFD2 homolog (S. cerevisiae)	2.98871	0.000855792	-1.63551	0.00109489
Tpm3	tropomyosin 3, gamma	2.98308	0.0114265	ns	ns
Pir	pirin	2.97967	0.000759301	ns	ns
Pla2g12a	phospholipase A2, group XIIA	2.97891	0.00989423	-1.37697	0.0205751
Tns1	tensin 1	2.94902	0.0011459	1.17984	0.0110343
Abcb1b	ATP-binding cassette, sub-family B (MDR/TAP), member 1B	2.91717	0.00359473	ns	ns
Bcat2	branched chain aminotransferase 2, mitochondrial	2.91094	0.000273768	-1.53851	0.00528862
Prom1	prominin 1	2.90935	0.00138361	1.51602	0.00865615
BC031353	cDNA sequence BC031353	2.90336	0.0265528	1.30091	0.0887891
Ppm1k	protein phosphatase 1K (PP2C domain containing)	2.90078	0.000403789	-1.30467	0.0793452
Vmn1r103	vomeronasal 1 receptor 103	2.89384	0.00449408	ns	ns
Mafk	v-maf musculoaponeurotic fibrosarcoma oncogene family, protein K (avian)	2.88148	0.00673594	ns	ns
Csrp3	cysteine and glycine-rich protein 3	2.87993	0.0950954	-1.3345	0.0156653
Acss1	acyl-CoA synthetase short-chain family member 1	2.87428	0.000168651	ns	ns
Usp54	ubiquitin specific peptidase 54	2.86966	0.000626613	ns	ns
Inhbb	inhibin beta-B	2.85025	1.9155e-05	ns	ns
Car4	carbonic anhydrase 4	2.85025	0.00144212	ns	ns
Sorbs3	sorbin and SH3 domain containing 3	2.84174	0.00592522	ns	ns
Rora	RAR-related orphan receptor alpha	2.83322	0.00899325	1.30057	0.0779981
Ankrd2	ankyrin repeat domain 2 (stretch responsive muscle)	2.83097	0.038979	-1.58811	0.025713
Klf9	Kruppel-like factor 9	2.81313	0.00229064	ns	ns
Hrct1	histidine rich carboxyl terminus 1	2.80793	0.000209435	1.32658	0.0834309
Irs2	insulin receptor substrate 2	2.8078	0.00542081	-2.5515	0.0962471
Gm9992	predicted gene 9992	2.80712	0.00251437	1.3579	0.0792945
4930578G10Rik	RIKEN cDNA 4930578G10 gene	2.8069	0.0704538	1.92957	0.00459445
Fhl5	four and a half LIM domains 5	2.80351	0.000170094	ns	ns
Twf2	twinfilin, actin-binding protein, homolog 2 (Drosophila)	2.79852	0.00598647	1.57966	0.00231948
Slc7a8	solute carrier family 7 (cationic amino acid transporter, y+ system), member 8	2.79703	0.00568817	ns	ns
Pnpla2	patatin-like phospholipase domain containing 2	2.79617	0.000803826	1.36026	0.0197351
Dpyd	dihydropyrimidine dehydrogenase	2.79498	0.00029665	1.73583	0.0255707
Zc3h6	zinc finger CCCH type containing 6	2.78927	7.49913e-05	1.72637	0.0166229
Olfr1251	olfactory receptor 1251	2.78441	0.0482249	ns	ns
Adipoq	adiponectin, C1Q and collagen domain containing	2.77428	0.0509603	ns	ns
Plin3	perilipin 3	2.77415	0.00547126	1.81174	0.00283913
Slc27a1	solute carrier family 27 (fatty acid transporter), member 1	2.77255	0.00149269	1.23002	0.0411403
Perp	PERP, TP53 apoptosis effector	2.76173	0.091391	ns	ns
Tbx6	T-box 6	2.75582	0.00481384	1.48161	0.0728645
Adig	adipogenin	2.75568	0.0234407	ns	ns
Mgst1	microsomal glutathione S-transferase 1	2.75194	0.0126046	1.73111	0.0807345
Map1lc3a	microtubule-associated protein 1 light chain 3 alpha	2.74934	0.000177146	-1.34795	0.00554248
Errfi1	ERBB receptor feedback inhibitor 1	2.74873	0.0132155	ns	ns
Ccbl2	cysteine conjugate-beta lyase 2	2.74657	0.000529004	1.38225	0.0564255
Bdh1	3-hydroxybutyrate dehydrogenase, type 1	2.72925	0.00317789	ns	ns
Fam134b	family with sequence similarity 134, member B	2.72789	0.00108323	1.87123	0.00103946
Cir1	corepressor interacting with RBPJ, 1	2.72318	0.00712568	1.38921	0.00617789
2310016G11Rik	RIKEN cDNA 2310016G11 gene	2.71903	0.000508059	ns	ns
Mgst3	microsomal glutathione S-transferase 3	2.71224	0.00122851	ns	ns
1110020G09Rik	RIKEN cDNA 1110020G09 gene	2.70951	0.00588649	-1.25047	0.0494063
Ovgp1	oviductal glycoprotein 1	2.70686	0.000550649	1.8606	0.0699098
Amy1	amylase 1, salivary	2.70021	0.00659438	1.84613	0.00043049
Fam117b	family with sequence similarity 117, member B	2.68746	0.0118296	ns	ns
Nfkbia	nuclear factor of kappa light polypeptide gene enhancer in B-cells inhibitor, alpha	2.67889	0.00478764	ns	ns
Napb	N-ethylmaleimide sensitive fusion protein attachment protein beta	2.67457	0.00233999	ns	ns
Usp3	ubiquitin specific peptidase 3	2.67407	0.0322103	ns	ns
Mtmr14	myotubularin related protein 14	2.67043	0.00411699	1.50603	0.000672827
Gadd45g	growth arrest and DNA-damage-inducible 45 gamma	2.66978	0.00704533	-2.2777	0.0012478
Serpina3c	serine (or cysteine) peptidase inhibitor, clade A, member 3C	2.66195	0.022601	1.79829	0.0404872
Ampd3	adenosine monophosphate deaminase 3	2.65967	0.0142275	-1.96084	0.00202916
Slc22a4	solute carrier family 22 (organic cation transporter), member 4	2.64323	0.0741565	-1.81203	0.0309087
Foxo3	forkhead box O3	2.6428	0.00386885	1.49707	0.0140082
Bcl2l1	BCL2-like 1	2.63708	0.00353837	ns	ns
Pde7a	phosphodiesterase 7A	2.63459	0.0104474	1.38109	0.00742376
Npy1r	neuropeptide Y receptor Y1	2.63132	0.000216055	ns	ns
Adh1	alcohol dehydrogenase 1 (class I)	2.62896	0.00101708	3.38286	0.00220042
Apoe	apolipoprotein E	2.61834	0.00322682	ns	ns
AU018778	expressed sequence AU018778	2.61774	0.0594679	ns	ns
St6galnac5	ST6 (alpha-N-acetyl-neuraminyl-2,3-beta-galactosyl-1,3)-N-acetylgalactosaminide alpha-2,6-sialyltransferase 5	2.6172	0.002062	ns	ns
Lrg1	leucine-rich alpha-2-glycoprotein 1	2.6156	0.00349143	ns	ns
Xk	Kell blood group precursor (McLeod phenotype) homolog	2.61485	0.00257561	-1.94448	0.0347206
1500012F01Rik	RIKEN cDNA 1500012F01 gene	2.61306	0.0120591	2.07818	0.0711295
Acss3	acyl-CoA synthetase short-chain family member 3	2.61278	1.83104e-05	1.66184	0.0134437
Rhbdf2	rhomboid 5 homolog 2 (Drosophila)	2.60959	0.00920869	-1.47352	0.0174126
Mettl7a1	methyltransferase like 7A1	2.60753	0.000972293	ns	ns
2900062L11Rik	RIKEN cDNA 2900062L11 gene	2.60717	0.0650488	-4.16685	0.000224554
C3	complement component 3	2.59722	0.0367215	ns	ns
Pim1	proviral integration site 1	2.59674	0.0133076	-1.58994	0.00144775
Lgals4	lectin, galactose binding, soluble 4	2.59574	0.000383062	ns	ns
Hectd1	HECT domain containing 1	2.58447	0.00563231	-1.26979	0.000976849
Aldh6a1	aldehyde dehydrogenase family 6, subfamily A1	2.58157	0.00142596	ns	ns
Rhebl1	Ras homolog enriched in brain like 1	2.58036	0.00111765	2.94367	0.00163303
Cbx7	chromobox homolog 7	2.58018	0.000925385	1.84117	0.0223587
Serpinb6a	serine (or cysteine) peptidase inhibitor, clade B, member 6a	2.57923	0.000145877	-1.70962	0.00426152
Irx4	Iroquois related homeobox 4 (Drosophila)	2.57875	0.0334451	-1.41485	0.024125
Aox1	aldehyde oxidase 1	2.57713	7.81947e-06	1.61913	0.0195186
Figf	c-fos induced growth factor	2.57707	0.059096	ns	ns
Mmrn1	multimerin 1	2.57419	0.00203995	ns	ns
C4b	complement component 4B (Childo blood group)	2.57377	5.69064e-05	ns	ns
Nfil3	nuclear factor, interleukin 3, regulated	2.57108	0.0194703	-2.04084	0.000285001
Ezh1	enhancer of zeste homolog 1 (Drosophila)	2.56991	0.00322122	1.51102	0.00423417
Ppp1r15a	protein phosphatase 1, regulatory (inhibitor) subunit 15A	2.56921	0.013613	ns	ns
2310007A19Rik	RIKEN cDNA 2310007A19Rik	2.56858	0.00901081	ns	ns
Slc39a8	solute carrier family 39 (metal ion transporter), member 8	2.5682	0.0835696	ns	ns
Slc2a1	solute carrier family 2 (facilitated glucose transporter), member 1	2.5642	0.00165724	ns	ns
Runx1	runt related transcription factor 1	2.56241	0.0600423	-3.15311	0.00066935
Foxo3	forkhead box O3	2.55595	0.0027662	1.54765	0.00139813
Patz1	POZ (BTB) and AT hook containing zinc finger 1	2.55575	0.00311452	1.35485	0.0970183
Gdap10	ganglioside-induced differentiation-associated-protein 10	2.55207	0.00313545	1.46019	0.0528746
Olfr1062	olfactory receptor 1062	2.54861	0.0163054	ns	ns
Phlda3	pleckstrin homology-like domain, family A, member 3	2.54802	0.00267793	-2.82687	0.00210569
Cir1	corepressor interacting with RBPJ, 1	2.54728	0.00579292	1.34503	0.00519709
Gadd45a	growth arrest and DNA-damage-inducible 45 alpha	2.53693	0.0991755	ns	ns
Lrrc58	leucine rich repeat containing 58	2.53225	0.0352604	-1.11352	0.0189231
Art5	ADP-ribosyltransferase 5	2.52683	0.00604943	1.74344	0.00314075
Bckdha	branched chain ketoacid dehydrogenase E1, alpha polypeptide	2.52288	0.00351092	ns	ns
Mknk2	MAP kinase-interacting serine/threonine kinase 2	2.52281	0.00222398	1.27404	0.0287111
Dusp7	dual specificity phosphatase 7	2.52248	0.0105137	-1.89963	0.000319754
Retn	resistin	2.51782	0.0317361	1.71125	0.0715604
Klb	klotho beta	2.5174	0.0333826	ns	ns
3230401D17Rik	RIKEN cDNA 3230401D17 gene	2.51507	0.0114395	-1.30473	0.0138244
Cytl1	cytokine-like 1	2.50162	7.1262e-05	ns	ns
Por	P450 (cytochrome) oxidoreductase	2.50079	0.00802519	ns	ns
BB287469	expressed sequence BB287469	2.49451	0.00896638	-3.18261	0.0669001
Usp54	ubiquitin specific peptidase 54	2.48323	0.00837908	ns	ns
Rbl2	retinoblastoma-like 2	2.48295	0.0045939	ns	ns
Tmbim1	transmembrane BAX inhibitor motif containing 1	2.48237	0.0022448	1.43492	0.0263373
3230401D17Rik	RIKEN cDNA 3230401D17 gene	2.48221	0.0108742	-1.31479	0.0172064
Pcx	pyruvate carboxylase	2.47719	0.00626688	-1.28915	0.0940597
Angptl4	angiopoietin-like 4	2.47432	0.000865208	-1.96432	0.0945089
Pcmtd2	protein-L-isoaspartate (D-aspartate) O-methyltransferase domain containing 2	2.47105	0.000662932	ns	ns
Tbc1d17	TBC1 domain family, member 17	2.46788	0.00183406	1.47076	0.0804052
Ahcy	S-adenosylhomocysteine hydrolase	2.46553	0.00620613	ns	ns
Pkp4	plakophilin 4	2.45988	0.000176155	ns	ns
Ahcy	S-adenosylhomocysteine hydrolase	2.45615	0.00541221	ns	ns
Retsat	retinol saturase (all trans retinol 13,14 reductase)	2.45549	0.00433671	-1.28694	0.0887194
Lipe	lipase, hormone sensitive	2.45061	0.00414511	ns	ns
Ahcy	S-adenosylhomocysteine hydrolase	2.44627	0.00536824	ns	ns
Ranbp9	RAN binding protein 9	2.44111	0.0261184	ns	ns
Ypel3	yippee-like 3 (Drosophila)	2.43094	0.000963231	1.53085	0.00341404
Gclm	glutamate-cysteine ligase, modifier subunit	2.42379	0.00708409	-1.44476	0.00991228
Atp6v1h	ATPase, H+ transporting, lysosomal V1 subunit H	2.42125	0.000401218	-1.6003	0.00027796
Klf9	Kruppel-like factor 9	2.42007	0.00631918	ns	ns
Plin4	perilipin 4	2.41686	0.000731549	ns	ns
Fam150b	family with sequence similarity 150, member B	2.41589	0.00156578	ns	ns
Zfp36	zinc finger protein 36	2.41053	0.00738605	ns	ns
Osmr	oncostatin M receptor	2.40941	0.000153873	ns	ns
Sorbs1	sorbin and SH3 domain containing 1	2.40856	0.0147457	ns	ns
Fas	Fas (TNF receptor superfamily member 6)	2.40793	0.00343444	1.36035	0.0113683
Saa3	serum amyloid A 3	2.4051	0.00280571	ns	ns
Omd	osteomodulin	2.39306	0.0398773	1.94232	0.0144472
Itpkc	inositol 1,4,5-trisphosphate 3-kinase C	2.39299	0.0233796	ns	ns
Cry2	cryptochrome 2 (photolyase-like)	2.39298	0.0165334	ns	ns
A530016L24Rik	RIKEN cDNA A530016L24 gene	2.38589	0.0600947	ns	ns
Ehd3	EH-domain containing 3	2.3852	0.00634617	ns	ns
Ank3	ankyrin 3, epithelial	2.38028	0.000160459	-1.62055	0.00181226
4932441K18Rik	RIKEN cDNA 4932441K18 gene	2.37936	0.00557965	-1.14205	0.0737607
Gm10035	predicted gene 10035	2.37646	0.000252538	ns	ns
Nr1h3	nuclear receptor subfamily 1, group H, member 3	2.37505	0.00121282	ns	ns
Smtnl1	smoothelin-like 1	2.37429	0.0024944	ns	ns
Cyp2d22	cytochrome P450, family 2, subfamily d, polypeptide 22	2.37407	0.00153813	1.84945	0.0226803
Maff	v-maf musculoaponeurotic fibrosarcoma oncogene family, protein F (avian)	2.3738	0.0136355	ns	ns
Myh14	myosin, heavy polypeptide 14	2.37214	0.0014313	ns	ns
Pfkfb3	6-phosphofructo-2-kinase/fructose-2,6-biphosphatase 3	2.36907	0.0561935	2.10918	0.0667691
Avil	advillin	2.3684	0.000118258	-1.24263	0.0319273
Ppp1r1a	protein phosphatase 1, regulatory (inhibitor) subunit 1A	2.36574	0.00145524	ns	ns
Tcfap4	transcription factor AP4	2.3645	0.00259275	1.76409	0.0106621
D230025D16Rik	RIKEN cDNA D230025D16 gene	2.36432	0.0673418	ns	ns
Phf15	PHD finger protein 15	2.36057	0.00301183	1.81646	0.0317904
Tcap	titin-cap	2.36043	0.028645	ns	ns
Lox	lysyl oxidase	2.35799	3.44044e-05	ns	ns
Elmod3	ELMO/CED-12 domain containing 3	2.35722	0.000350791	-1.43588	0.0634723
Pparg	peroxisome proliferator activated receptor gamma	2.34335	0.00808484	ns	ns
Rab27a	RAB27A, member RAS oncogene family	2.33731	0.0369346	ns	ns
Slc39a14	solute carrier family 39 (zinc transporter), member 14	2.33553	0.0118027	-2.17858	0.000872984
Mir34a	microRNA 34a	2.3325	0.00936709	ns	ns
Ttll7	tubulin tyrosine ligase-like family, member 7	2.32742	0.000527006	ns	ns
Dpep2	dipeptidase 2	2.31503	0.0831299	ns	ns
Ifrd1	interferon-related developmental regulator 1	2.31191	0.0443131	ns	ns
Arl4a	ADP-ribosylation factor-like 4A	2.30935	0.000359008	ns	ns
Ccng2	cyclin G2	2.30092	0.00819626	1.29146	0.0852261
Eif4ebp1	eukaryotic translation initiation factor 4E binding protein 1	2.29628	0.00376059	1.69304	0.00433957
4932441K18Rik	RIKEN cDNA 4932441K18 gene	2.29318	0.00739317	ns	ns
Thbs1	thrombospondin 1	2.29162	0.00527259	-2.93681	0.00891225
1810031K17Rik	RIKEN cDNA 1810031K17 gene	2.28479	0.00392031	ns	ns
Tns1	tensin 1	2.28408	0.00192157	ns	ns
Pole	polymerase (DNA directed), epsilon	2.28293	0.0181673	-2.33825	0.0931508
Musk	muscle, skeletal, receptor tyrosine kinase	2.28275	0.0130891	ns	ns
Cdh19	cadherin 19, type 2	2.2801	0.00846314	ns	ns
Ttll7	tubulin tyrosine ligase-like family, member 7	2.27942	0.00141076	1.69451	0.000918983
Acvr1c	activin A receptor, type IC	2.27907	0.0246643	ns	ns
Sat1	spermidine/spermine N1-acetyl transferase 1	2.27596	0.00497555	-1.28091	0.0662625
Ssh2	slingshot homolog 2 (Drosophila)	2.27224	0.00542123	-1.53158	0.0036288
Gm5532	predicted gene 5532	2.27092	0.0119938	ns	ns
Ablim1	actin-binding LIM protein 1	2.26455	0.0135994	-1.32465	0.0162133
Tlr4	toll-like receptor 4	2.26243	0.00426272	1.15156	0.0308363
D19Wsu162e	DNA segment, Chr 19, Wayne State University 162, expressed	2.26238	0.0014992	-1.53484	0.00896247
Mir29b-1	microRNA 29b-1	2.25797	0.0221639	ns	ns
Echs1	enoyl Coenzyme A hydratase, short chain, 1, mitochondrial	2.25747	0.00205785	-1.53443	0.0100676
Stfa1	stefin A1	2.25349	0.0441964	ns	ns
Foxk1	forkhead box K1	2.25033	0.00103294	ns	ns
4930466F19Rik	RIKEN cDNA 4930466F19 gene	2.24809	0.00674809	1.51164	0.0805711
4930466F19Rik	RIKEN cDNA 4930466F19 gene	2.24809	0.00674809	1.51164	0.0805711
Stc1	stanniocalcin 1	2.24708	0.00488072	ns	ns
Nudt16	nudix (nucleoside diphosphate linked moiety X)-type motif 16	2.24641	0.00346156	ns	ns
Ier3	immediate early response 3	2.24591	0.00689109	-1.86673	0.00124224
Zranb1	zinc finger, RAN-binding domain containing 1	2.24529	0.0322543	ns	ns
Pi4k2a	phosphatidylinositol 4-kinase type 2 alpha	2.2441	0.00188565	-1.15656	0.0966012
Bckdhb	branched chain ketoacid dehydrogenase E1, beta polypeptide	2.24263	0.000390236	-1.32471	0.0595744
Zkscan17	zinc finger with KRAB and SCAN domains 17	2.23819	0.00360136	ns	ns
Syde2	synapse defective 1, Rho GTPase, homolog 2 (C. elegans)	2.23296	0.0223385	-1.44425	0.0209716
Jmy	junction-mediating and regulatory protein	2.23093	0.00285271	ns	ns
Calcoco1	calcium binding and coiled coil domain 1	2.23038	0.00269251	ns	ns
Ms4a4a	membrane-spanning 4-domains, subfamily A, member 4A	2.23005	0.00364355	ns	ns
Mfsd4	major facilitator superfamily domain containing 4	2.22756	0.0177397	ns	ns
Fam63a	family with sequence similarity 63, member A	2.22445	0.00589597	ns	ns
Trmt1	TRM1 tRNA methyltransferase 1 homolog (S. cerevisiae)	2.2217	0.000302236	ns	ns
4930420K17Rik	RIKEN cDNA 4930420K17 gene	2.22056	0.00364854	ns	ns
Fzd4	frizzled homolog 4 (Drosophila)	2.21184	0.00146848	-1.49284	0.00136813
Hectd1	HECT domain containing 1	2.21116	0.00155293	-1.1853	0.0137882
Aldh2	aldehyde dehydrogenase 2, mitochondrial	2.20903	0.00743929	ns	ns
Cbs	cystathionine beta-synthase	2.20855	0.00794433	1.53011	0.094117
Plscr2	phospholipid scramblase 2	2.20753	0.0355356	1.74156	0.00622014
Lpin1	lipin 1	2.20548	0.00681434	-1.30441	0.0188979
Mxi1	Max interacting protein 1	2.20487	0.000452244	1.40121	0.00392019
Acadsb	acyl-Coenzyme A dehydrogenase, short/branched chain	2.2009	0.00175197	-1.35741	0.0156822
Fasn	fatty acid synthase	2.20004	0.0487983	-1.68296	0.0356622
Kctd20	potassium channel tetramerisation domain containing 20	2.19941	0.0034636	ns	ns
Abcg2	ATP-binding cassette, sub-family G (WHITE), member 2	2.19908	0.00331073	1.34466	0.0415633
Gpr56	G protein-coupled receptor 56	2.19855	0.00212345	ns	ns
Ankrd56	ankyrin repeat domain 56	2.19682	0.00151983	ns	ns
Snora73b	small nucleolar RNA, H/ACA box 73b	2.19502	0.00794135	ns	ns
Appl2	adaptor protein, phosphotyrosine interaction, PH domain and leucine zipper containing 2	2.18754	0.000627852	1.49374	0.0128226
Adarb1	adenosine deaminase, RNA-specific, B1	2.17789	0.00487288	ns	ns
Hpgd	hydroxyprostaglandin dehydrogenase 15 (NAD)	2.17197	0.000333991	ns	ns
Hspb1	heat shock protein 1	2.1709	0.000774102	-1.48406	0.0194452
4833442J19Rik	RIKEN cDNA 4833442J19 gene	2.17087	0.00116169	1.60205	0.0056004
Alpk2	alpha-kinase 2	2.16953	0.00859492	-1.31881	0.00934345
Paox	polyamine oxidase (exo-N4-amino)	2.16657	0.0226899	ns	ns
Acy1	aminoacylase 1	2.16269	0.000138992	-1.27647	0.0659097
Slc43a3	solute carrier family 43, member 3	2.16256	0.00155415	ns	ns
Hgs	HGF-regulated tyrosine kinase substrate	2.16193	0.000698398	ns	ns
Phip	pleckstrin homology domain interacting protein	2.16158	0.0011205	-1.21411	0.0247801
Rnase1	ribonuclease, RNase A family, 1 (pancreatic)	2.16131	0.0361223	10.9881	0.0771996
BC027231	cDNA sequence BC027231	2.15651	0.0519886	-1.20871	0.0848012
Clcc1	chloride channel CLIC-like 1	2.15627	0.00152998	ns	ns
Slc20a2	solute carrier family 20, member 2	2.15497	0.002441	-1.28091	0.0361
Ccl6	chemokine (C-C motif) ligand 6	2.15433	0.000305911	-1.59071	0.0860503
Cyr61	cysteine rich protein 61	2.1537	0.00266247	-1.97298	0.0258104
Gpr64	G protein-coupled receptor 64	2.15323	0.0031913	ns	ns
Agt	angiotensinogen (serpin peptidase inhibitor, clade A, member 8)	2.15302	0.0195331	ns	ns
Scgb3a1	secretoglobin, family 3A, member 1	2.14824	0.00269241	ns	ns
Ip6k1	inositol hexaphosphate kinase 1	2.14582	0.00653524	ns	ns
Bche	butyrylcholinesterase	2.14476	0.0306035	-3.05411	0.00231547
Irak3	interleukin-1 receptor-associated kinase 3	2.1422	0.000701475	ns	ns
Fbxl3	F-box and leucine-rich repeat protein 3	2.13362	0.00392239	ns	ns
Clk4	CDC like kinase 4	2.13357	0.00138277	-1.26065	0.0736872
Dhdh	dihydrodiol dehydrogenase (dimeric)	2.13142	0.00870337	ns	ns
Dhtkd1	dehydrogenase E1 and transketolase domain containing 1	2.13091	0.000661987	ns	ns
Cnnm3	cyclin M3	2.12737	0.00609995	1.58651	0.0259439
Olfr628	olfactory receptor 628	2.12657	0.0267338	2.01606	0.0112309
Pank1	pantothenate kinase 1	2.12624	0.00492199	1.76533	0.0426718
Htra4	HtrA serine peptidase 4	2.12521	0.052083	-1.64785	0.0488774
C1qtnf7	C1q and tumor necrosis factor related protein 7	2.1251	0.00405897	-2.0662	0.00281486
Taf5	TAF5 RNA polymerase II, TATA box binding protein (TBP)-associated factor	2.12433	0.000443861	-1.28054	0.0192196
Dnase2a	deoxyribonuclease II alpha	2.12368	0.0428481	ns	ns
Gstm1	glutathione S-transferase, mu 1	2.12293	0.0134393	1.56429	0.0161019
Cabc1	chaperone, ABC1 activity of bc1 complex like (S. pombe)	2.12004	0.00719165	-1.14789	0.0234729
Tbc1d15	TBC1 domain family, member 15	2.118	0.0103853	ns	ns
Dbt	dihydrolipoamide branched chain transacylase E2	2.11741	0.00212658	-1.79468	0.00146206
Kcnip2	Kv channel-interacting protein 2	2.1122	0.00338405	ns	ns
Slc25a28	solute carrier family 25, member 28	2.11034	0.00150557	1.35798	0.0482094
5430416O09Rik	RIKEN cDNA 5430416O09 gene	2.1061	0.00207775	1.30669	0.069092
Klf11	Kruppel-like factor 11	2.10264	0.0109986	ns	ns
Kcnj12	potassium inwardly-rectifying channel, subfamily J, member 12	2.10151	0.0018174	ns	ns
Lrrc16a	leucine rich repeat containing 16A	2.10117	0.00077772	2.20819	0.0217984
Abhd4	abhydrolase domain containing 4	2.09966	0.00655847	ns	ns
Llgl2	lethal giant larvae homolog 2 (Drosophila)	2.09965	0.00288605	ns	ns
Kctd20	potassium channel tetramerisation domain containing 20	2.09913	0.00123226	-1.53388	0.00381299
Hook1	hook homolog 1 (Drosophila)	2.09697	0.0768319	-1.35108	0.00202965
Ipo13	importin 13	2.09675	0.000300633	-1.89003	0.00262777
Apobec3	apolipoprotein B mRNA editing enzyme, catalytic polypeptide 3	2.09671	0.00982777	1.61469	0.0657746
Gatsl3	GATS protein-like 3	2.09655	0.00074216	ns	ns
Tec	tec protein tyrosine kinase	2.09558	0.000528705	-1.71597	0.00371697
Uhrf2	ubiquitin-like, containing PHD and RING finger domains 2	2.09336	0.000860428	-1.41759	0.00392107
Ptp4a3	protein tyrosine phosphatase 4a3	2.09242	0.00057112	-1.24493	0.0632668
Anapc16	anaphase promoting complex subunit 16	2.09112	0.0250405	ns	ns
Ulk1	Unc-51 like kinase 1 (C. elegans)	2.08974	0.00973544	ns	ns
Uhrf1bp1l	UHRF1 (ICBP90) binding protein 1-like	2.08842	0.00167054	-1.43702	0.00241152
Med13l	mediator complex subunit 13-like	2.08809	0.00360632	1.17928	0.0781268
Mn1	meningioma 1	2.08783	0.0016445	-1.68206	0.00462296
Miip	migration and invasion inhibitory protein	2.08782	0.00250267	ns	ns
Tmem140	transmembrane protein 140	2.08482	0.00758513	ns	ns
Atp6v0d2	ATPase, H+ transporting, lysosomal V0 subunit D2	2.08459	0.00990506	-1.30469	0.0142422
Rsad2	radical S-adenosyl methionine domain containing 2	2.0823	0.00423572	-2.76764	0.000375709
Rsbn1	rosbin, round spermatid basic protein 1	2.0811	0.00294826	ns	ns
Ssh2	slingshot homolog 2 (Drosophila)	2.08013	0.0151571	-1.49129	0.0274765
Gstt2	glutathione S-transferase, theta 2	2.07731	0.00106904	ns	ns
Fam13a	family with sequence similarity 13, member A	2.07625	0.00252413	-1.6074	0.000187789
Zbtb10	zinc finger and BTB domain containing 10	2.07393	0.00588699	-1.56346	0.0154846
Pnrc1	proline-rich nuclear receptor coactivator 1	2.07389	0.00306452	ns	ns
Sqstm1	sequestosome 1	2.07339	0.00279372	1.35745	0.0256588
Dnttip2	deoxynucleotidyltransferase, terminal, interacting protein 2	2.07308	0.0123333	-1.33535	0.000119968
Atoh8	atonal homolog 8 (Drosophila)	2.07209	0.00549978	ns	ns
Cd163	CD163 antigen	2.07037	0.000594606	ns	ns
Snora73a	small nucleolar RNA, H/ACA box 73a	2.0694	0.00939956	ns	ns
Slc7a6	solute carrier family 7 (cationic amino acid transporter, y+ system), member 6	2.06674	0.00169256	-1.33084	0.0574761
Hcn1	hyperpolarization-activated, cyclic nucleotide-gated K+ 1	2.06658	0.0475849	ns	ns
Adamtsl4	ADAMTS-like 4	2.0643	0.0333944	1.23378	0.0163237
Clca1	chloride channel calcium activated 1	2.06421	0.0205299	ns	ns
Slc25a27	solute carrier family 25, member 27	2.06207	0.00135177	1.84666	0.00685153
Zranb1	zinc finger, RAN-binding domain containing 1	2.05916	0.0111809	-1.18792	0.0840425
Tmco6	transmembrane and coiled-coil domains 6	2.05765	0.00625364	ns	ns
Snrnp48	small nuclear ribonucleoprotein 48 (U11/U12)	2.0524	0.00681798	ns	ns
Cd68	CD68 antigen	2.05188	0.00272794	-2.55267	0.00143179
Acoxl	acyl-Coenzyme A oxidase-like	2.05158	0.0307149	ns	ns
Repin1	replication initiator 1	2.05143	0.00322341	-1.47921	0.00141099
Acaca	acetyl-Coenzyme A carboxylase alpha	2.0491	0.0420194	ns	ns
Daxx	Fas death domain-associated protein	2.04814	0.00130042	ns	ns
Cecr2	cat eye syndrome chromosome region, candidate 2 homolog (human)	2.04706	0.00165827	ns	ns
Naa25	N(alpha)-acetyltransferase 25, NatB auxiliary subunit	2.04635	0.00229588	-1.71002	0.00026498
Mid1ip1	Mid1 interacting protein 1 (gastrulation specific G12-like (zebrafish))	2.04609	0.0412022	1.55549	0.0065566
Gins1	GINS complex subunit 1 (Psf1 homolog)	2.04562	0.0188804	-1.77975	0.0842817
Spata5l1	spermatogenesis associated 5-like 1	2.04492	0.00393901	-1.33846	0.0387344
Tcp11l2	t-complex 11 (mouse) like 2	2.04385	0.00156882	1.38239	0.0302045
Prkd1	protein kinase D1	2.04012	0.0120322	-1.21497	0.0380483
Abca6	ATP-binding cassette, sub-family A (ABC1), member 6	2.03668	0.00288377	ns	ns
Vldlr	very low density lipoprotein receptor	2.0363	0.00722089	-1.16467	0.0877501
Nrbp2	nuclear receptor binding protein 2	2.03457	0.000177765	ns	ns
Zfand5	zinc finger, AN1-type domain 5	2.03161	0.00149697	-1.31049	0.0412638
Tmem38b	transmembrane protein 38B	2.03071	0.00348948	-1.3144	0.0118428
Slco1a4	solute carrier organic anion transporter family, member 1a4	2.03065	0.00554104	1.72396	0.0085434
Gm10115	predicted gene 10115	2.03035	0.0806278	ns	ns
Peli2	pellino 2	2.02765	9.94155e-05	ns	ns
Olfr566	olfactory receptor 566	2.02301	0.000305878	ns	ns
Abtb1	ankyrin repeat and BTB (POZ) domain containing 1	2.01954	0.000721128	1.37295	0.0202315
Cblb	Casitas B-lineage lymphoma b	2.01529	0.013858	-1.21273	0.0207467
Net1	neuroepithelial cell transforming gene 1	2.01056	0.00146939	-1.37709	0.0915764
Tns1	tensin 1	2.0104	0.00148755	1.19992	0.0768644
Slc36a2	solute carrier family 36 (proton/amino acid symporter), member 2	2.00991	0.0582207	-2.54029	0.00201458
Dapk1	death associated protein kinase 1	2.00592	0.00359044	-1.39606	0.0194662
Lpl	lipoprotein lipase	2.00354	0.00133078	-1.04939	0.012826
Nufip1	nuclear fragile X mental retardation protein interacting protein 1	2.00307	0.00388206	-1.17231	0.00619909
Btg2	B-cell translocation gene 2, anti-proliferative	2.00268	0.0447135	-2.11008	0.00214367
Mtmr1	myotubularin related protein 1	2.00222	0.00102666	-1.19852	0.0322181
Phyhd1	phytanoyl-CoA dioxygenase domain containing 1	2.00146	0.00677539	ns	ns
Ddx56	DEAD (Asp-Glu-Ala-Asp) box polypeptide 56	2.00042	0.00906813	-1.43399	0.00228244
Mir140	microRNA 140	1.99749	0.000267882	ns	ns
Slc6a9	solute carrier family 6 (neurotransmitter transporter, glycine), member 9	1.99587	0.00117824	ns	ns
Fbxl20	F-box and leucine-rich repeat protein 20	1.99574	0.000628358	ns	ns
Tax1bp1	Tax1 (human T-cell leukemia virus type I) binding protein 1	1.9957	0.00452072	-1.19809	0.0170572
Gcdh	glutaryl-Coenzyme A dehydrogenase	1.98979	0.00821311	-1.43007	0.00479057
Mctp1	multiple C2 domains, transmembrane 1	1.9864	0.0239333	ns	ns
9630025I21Rik	RIKEN cDNA 9630025I21 gene	1.98525	0.000262807	ns	ns
Asb15	ankyrin repeat and SOCS box-containing 15	1.98496	0.000351296	ns	ns
Mertk	c-mer proto-oncogene tyrosine kinase	1.98403	0.000427299	ns	ns
Hist1h1c	histone cluster 1, H1c	1.98401	0.0043375	2.98933	0.0176668
Tgfbr3	transforming growth factor, beta receptor III	1.98381	0.00290523	ns	ns
Nampt	nicotinamide phosphoribosyltransferase	1.98296	0.0163639	1.50215	0.000179281
Nudt11	nudix (nucleoside diphosphate linked moiety X)-type motif 11	1.98083	0.0186716	ns	ns
Bach1	BTB and CNC homology 1	1.98081	0.00194592	-1.084	0.0266242
Dgat2	diacylglycerol O-acyltransferase 2	1.98036	0.00634837	-1.53699	0.015358
Coro6	coronin 6	1.98029	0.00397222	-1.14197	0.0202403
Mustn1	musculoskeletal, embryonic nuclear protein 1	1.97905	0.00429104	-1.73976	0.0103703
Phf3	PHD finger protein 3	1.97877	0.00794026	-1.21635	0.0913901
Dcpp2	demilune cell and parotid protein 2	1.97843	0.0122233	ns	ns
Rhpn2	rhophilin, Rho GTPase binding protein 2	1.9783	0.0225646	-1.36592	0.0848653
Ppm1d	protein phosphatase 1D magnesium-dependent, delta isoform	1.97785	0.0138269	ns	ns
Ddt	D-dopachrome tautomerase	1.97784	0.00324898	-1.42569	0.0196775
Klhl7	kelch-like 7 (Drosophila)	1.9767	0.00503019	-1.64734	0.00706246
Ece1	endothelin converting enzyme 1	1.97653	0.0047237	ns	ns
1190002H23Rik	RIKEN cDNA 1190002H23 gene	1.97632	0.0121439	ns	ns
Ppl	periplakin	1.97461	0.0093829	ns	ns
Gsn	gelsolin	1.97374	0.00142188	ns	ns
Lin52	lin-52 homolog (C. elegans)	1.97312	0.000246532	ns	ns
Hspb1	heat shock protein 1	1.97125	0.0162362	-1.66906	0.00318294
Per2	period homolog 2 (Drosophila)	1.97052	0.0133301	ns	ns
Ddi2	DNA-damage inducible protein 2	1.96974	0.000279319	-1.30305	0.0106426
Sik1	salt inducible kinase 1	1.96879	0.0916739	-3.07502	0.0421893
Gm5785	predicted gene 5785	1.96378	0.00258355	ns	ns
Dhdpsl	dihydrodipicolinate synthase-like, mitochondrial	1.9634	0.0268183	ns	ns
Klf6	Kruppel-like factor 6	1.96225	0.000322017	ns	ns
Map3k8	mitogen-activated protein kinase kinase kinase 8	1.96183	0.00697654	-1.3771	0.049269
Cirbp	cold inducible RNA binding protein	1.96146	0.00527362	2.29379	0.00333926
Kcnk1	potassium channel, subfamily K, member 1	1.96014	0.0481725	ns	ns
Rmnd5a	required for meiotic nuclear division 5 homolog A (S. cerevisiae)	1.95849	0.00170284	-1.23636	0.00887009
Osgin1	oxidative stress induced growth inhibitor 1	1.95727	0.0286239	ns	ns
Hspb1	heat shock protein 1	1.95578	0.0161517	-1.64963	0.00323886
Zrsr1	zinc finger (CCCH type), RNA binding motif and serine/arginine rich 1	1.9519	0.0292706	-1.31009	0.0142219
Nfkbib	nuclear factor of kappa light polypeptide gene enhancer in B-cells inhibitor, beta	1.95114	0.00278089	ns	ns
Igf1r	insulin-like growth factor I receptor	1.95093	0.00115701	1.49235	0.015737
Eif2c4	eukaryotic translation initiation factor 2C, 4	1.95062	0.00224306	ns	ns
Ppm1b	protein phosphatase 1B, magnesium dependent, beta isoform	1.94946	0.000435442	-1.18622	0.00644759
Cp	ceruloplasmin	1.94931	9.48528e-05	ns	ns
Nuak1	NUAK family, SNF1-like kinase, 1	1.94808	0.000372679	-2.03547	0.00861064
Map1lc3b	microtubule-associated protein 1 light chain 3 beta	1.94693	0.00562127	ns	ns
Gemin6	gem (nuclear organelle) associated protein 6	1.94581	0.0166253	-1.88878	0.000181287
Ppfibp1	PTPRF interacting protein, binding protein 1 (liprin beta 1)	1.94519	0.000258499	ns	ns
Psmd4	proteasome (prosome, macropain) 26S subunit, non-ATPase, 4	1.94383	0.000819866	ns	ns
Crbn	cereblon	1.93963	0.00200361	ns	ns
Csrnp1	cysteine-serine-rich nuclear protein 1	1.93945	0.00960034	ns	ns
Lipe	lipase, hormone sensitive	1.93933	0.00112168	ns	ns
Ggnbp2	gametogenetin binding protein 2	1.93829	0.00947307	ns	ns
1810032O08Rik	RIKEN cDNA 1810032O08 gene	1.93575	0.0859287	1.21437	0.0564492
Zbtb44	zinc finger and BTB domain containing 44	1.93497	0.00484079	ns	ns
Plcd3	phospholipase C, delta 3	1.93407	0.00364165	2.67127	0.00364158
Mylk2	myosin, light polypeptide kinase 2, skeletal muscle	1.93312	0.00174834	ns	ns
Gata2	GATA binding protein 2	1.93268	0.0182183	ns	ns
Mir143	microRNA 143	1.93243	0.0049196	2.37842	0.0136372
A530053G22Rik	RIKEN cDNA A530053G22 gene	1.93143	0.0270135	ns	ns
4921521F21Rik	RIKEN cDNA 4921521F21 gene	1.92969	0.00868242	ns	ns
Zcchc24	zinc finger, CCHC domain containing 24	1.92922	0.00051468	-1.53186	0.00492377
Mxd1	MAX dimerization protein 1	1.92775	0.0047265	ns	ns
Adm	adrenomedullin	1.92168	0.00140658	ns	ns
Camta1	calmodulin binding transcription activator 1	1.92139	0.0405488	-1.3036	0.0911521
EG214403	predicted gene, EG214403	1.92103	0.00384202	ns	ns
D14Ertd436e	DNA segment, Chr 14, ERATO Doi 436, expressed	1.91996	0.0112363	ns	ns
Abca1	ATP-binding cassette, sub-family A (ABC1), member 1	1.91804	0.000141892	ns	ns
Acot2	acyl-CoA thioesterase 2	1.91735	0.00402663	-1.65867	0.00519083
Trafd1	TRAF type zinc finger domain containing 1	1.917	0.0132106	ns	ns
Acp5	acid phosphatase 5, tartrate resistant	1.91655	0.023399	ns	ns
Zcchc2	zinc finger, CCHC domain containing 2	1.91608	0.00868774	-1.40904	0.0241716
Inpp5k	inositol polyphosphate 5-phosphatase K	1.90907	0.0017083	1.24306	0.0475753
Klhl21	kelch-like 21 (Drosophila)	1.90805	0.0100166	ns	ns
Cdhr3	cadherin-related family member 3	1.9073	0.00993325	1.73229	0.0186408
Acaca	acetyl-Coenzyme A carboxylase alpha	1.90705	0.0391091	ns	ns
Ccdc77	coiled-coil domain containing 77	1.90661	0.0261142	-1.46814	0.0212118
Gstm3	glutathione S-transferase, mu 3	1.90658	0.0242341	1.54977	0.0219471
Tas2r143	taste receptor, type 2, member 143	1.90643	0.00381141	ns	ns
Map1lc3b	microtubule-associated protein 1 light chain 3 beta	1.9064	0.00650262	ns	ns
Ppil6	peptidylprolyl isomerase (cyclophilin)-like 6	1.90576	0.0343462	1.39013	0.0749709
Plaa	phospholipase A2, activating protein	1.90504	0.00604223	-1.23192	0.00154862
4930422I07Rik	RIKEN cDNA 4930422I07 gene	1.90486	0.000594697	ns	ns
Vps11	vacuolar protein sorting 11 (yeast)	1.90486	0.0145596	ns	ns
Crebl2	cAMP responsive element binding protein-like 2	1.90317	0.000863416	1.19066	0.0129944
Slc6a6	solute carrier family 6 (neurotransmitter transporter, taurine), member 6	1.90055	0.00485121	ns	ns
Gpr182	G protein-coupled receptor 182	1.89987	0.00833524	ns	ns
Bsdc1	BSD domain containing 1	1.8974	0.00655317	-1.29317	0.0129954
Hipk1	homeodomain interacting protein kinase 1	1.89739	0.00148808	-1.13948	0.0502281
Plp1	proteolipid protein (myelin) 1	1.89709	0.00822563	-1.44879	0.055041
Sun2	Sad1 and UNC84 domain containing 2	1.89687	0.015668	-1.36744	0.00617554
Oat	ornithine aminotransferase	1.89602	0.00483056	-1.64229	0.00123542
Fbxo44	F-box protein 44	1.89586	0.0564268	-1.57258	0.0211934
Emb	embigin	1.89516	0.0207547	ns	ns
S1pr1	sphingosine-1-phosphate receptor 1	1.89481	0.000627997	ns	ns
2900052L18Rik	RIKEN cDNA 2900052L18 gene	1.89354	0.00590678	1.7197	0.0484372
Ivd	isovaleryl coenzyme A dehydrogenase	1.89332	0.00274058	-1.63582	0.00648133
Gm3579	predicted gene 3579	1.89294	0.0928278	-2.04266	6.63882e-06
Eps8	epidermal growth factor receptor pathway substrate 8	1.89189	0.00110862	ns	ns
Dnm3	dynamin 3	1.8913	0.0156584	ns	ns
Hpd	4-hydroxyphenylpyruvic acid dioxygenase	1.89101	0.00647373	ns	ns
Syf2	SYF2 homolog, RNA splicing factor (S. cerevisiae)	1.89068	0.0101934	ns	ns
Foxo4	forkhead box O4	1.88603	0.000665772	ns	ns
Tenc1	tensin like C1 domain-containing phosphatase	1.88489	0.00168579	ns	ns
Gm12472	predicted gene 12472	1.88394	0.0117394	ns	ns
Cables1	CDK5 and Abl enzyme substrate 1	1.88384	0.0112202	-1.30319	0.0600633
Rnu3a	U3A small nuclear RNA	1.88257	0.0321099	ns	ns
Olfr1199	olfactory receptor 1199	1.88243	0.00164509	ns	ns
Herpud2	HERPUD family member 2	1.88143	0.00101424	ns	ns
Rdh9	retinol dehydrogenase 9	1.87829	0.0409435	1.47285	0.00267613
Whamm	WAS protein homolog associated with actin, golgi membranes and microtubules	1.87761	0.00507995	ns	ns
Cacnb4	calcium channel, voltage-dependent, beta 4 subunit	1.87736	0.0225296	-1.46387	0.00408164
Slit3	slit homolog 3 (Drosophila)	1.87706	0.00245737	ns	ns
Gm4858	predicted gene 4858	1.87588	0.012795	ns	ns
Cyp4b1	cytochrome P450, family 4, subfamily b, polypeptide 1	1.87491	0.0075385	ns	ns
Gm826	predicted gene 826	1.87415	0.0068059	-2.72886	0.00504483
Flcn	folliculin	1.87266	0.000479744	1.15644	0.0868678
Elk4	ELK4, member of ETS oncogene family	1.87166	0.00139183	-1.48104	0.00206329
Olfr69	olfactory receptor 69	1.87097	0.0490382	ns	ns
Tas2r124	taste receptor, type 2, member 124	1.87053	0.0209423	ns	ns
Shroom3	shroom family member 3	1.86747	0.0003353	ns	ns
Ctdsp2	CTD (carboxy-terminal domain, RNA polymerase II, polypeptide A) small phosphatase 2	1.86734	0.00316309	ns	ns
Rb1	retinoblastoma 1	1.86706	0.00197332	-1.39161	0.000970357
Krt8	keratin 8	1.86676	0.0205643	ns	ns
Jhdm1d	jumonji C domain-containing histone demethylase 1 homolog D (S. cerevisiae)	1.86669	0.000932763	-1.44544	0.0286793
Sec24c	Sec24 related gene family, member C (S. cerevisiae)	1.86664	0.0215915	1.20537	0.0762535
Arnt	aryl hydrocarbon receptor nuclear translocator	1.86647	0.0132387	-1.40529	0.00294787
Crxos1	Crx opposite strand transcript 1	1.86316	0.0725785	ns	ns
9030617O03Rik	RIKEN cDNA 9030617O03 gene	1.86307	0.0560851	-1.43522	0.0580805
Mlycd	malonyl-CoA decarboxylase	1.86256	0.00159107	-1.1732	0.0921247
Smcr8	Smith-Magenis syndrome chromosome region, candidate 8 homolog (human)	1.86242	0.000318731	-1.59057	0.0375034
Slc12a2	solute carrier family 12, member 2	1.86221	0.00176972	-1.96336	0.000246179
Tc2n	tandem C2 domains, nuclear	1.86132	0.00668011	ns	ns
Gnl3	guanine nucleotide binding protein-like 3 (nucleolar)	1.85937	0.0220362	-1.48019	0.000823015
Mvd	mevalonate (diphospho) decarboxylase	1.85703	0.0251438	-1.40053	0.0943968
Tns1	tensin 1	1.85627	0.00501156	1.45231	0.0308367
Scara5	scavenger receptor class A, member 5 (putative)	1.85579	0.00105134	1.15526	0.0956475
Cxcr2	chemokine (C-X-C motif) receptor 2	1.85561	0.0908167	ns	ns
Ehhadh	enoyl-Coenzyme A, hydratase/3-hydroxyacyl Coenzyme A dehydrogenase	1.85355	0.038519	ns	ns
Slc25a33	solute carrier family 25, member 33	1.85349	0.0314711	ns	ns
Gm10309	predicted gene 10309	1.85258	0.0132375	ns	ns
Ing1	inhibitor of growth family, member 1	1.85125	0.0109722	-1.16887	0.0606211
Nol8	nucleolar protein 8	1.84989	0.00730546	-1.58178	0.00156985
Jhdm1d	jumonji C domain-containing histone demethylase 1 homolog D (S. cerevisiae)	1.84917	0.00147773	-1.52199	0.0133851
Plbd2	phospholipase B domain containing 2	1.84894	0.0032971	-1.36179	0.0254772
Nob1	NIN1/RPN12 binding protein 1 homolog (S. cerevisiae)	1.84872	0.0120513	-1.29402	0.0123846
5730469M10Rik	RIKEN cDNA 5730469M10 gene	1.84594	0.00955108	-1.55837	0.0297639
Gm10649	predicted gene 10649	1.84483	0.050872	ns	ns
Dcxr	dicarbonyl L-xylulose reductase	1.84482	0.0092019	1.19889	0.035314
Heca	headcase homolog (Drosophila)	1.84455	0.00882738	ns	ns
Gpr116	G protein-coupled receptor 116	1.8444	0.00342099	ns	ns
Myoz2	myozenin 2	1.84219	0.0140868	-1.12353	0.0237527
Zim1	zinc finger, imprinted 1	1.84214	0.011957	ns	ns
Lmbr1l	limb region 1 like	1.83962	0.000714805	1.43992	0.00980489
Tob2	transducer of ERBB2, 2	1.83911	0.00162479	-1.52233	0.0740346
Tns1	tensin 1	1.83805	0.00345516	1.44495	0.0345511
Nnt	nicotinamide nucleotide transhydrogenase	1.83771	0.00380495	-1.12609	0.0271273
Frmd8	FERM domain containing 8	1.83729	0.0158728	ns	ns
Ldlrad3	low density lipoprotein receptor class A domain containing 3	1.83669	0.0025332	-2.04206	0.000505945
Trp63	transformation related protein 63	1.83541	0.00285169	ns	ns
Tns1	tensin 1	1.83397	0.00168315	1.31726	0.0335576
Actr3b	ARP3 actin-related protein 3 homolog B (yeast)	1.83193	0.0153237	ns	ns
Agap3	ArfGAP with GTPase domain, ankyrin repeat and PH domain 3	1.83162	0.00282588	-1.14099	0.0172251
Ly6c2	lymphocyte antigen 6 complex, locus C2	1.83122	0.0025214	ns	ns
Tgfbr1	transforming growth factor, beta receptor I	1.83073	0.00069801	-1.63941	0.00301662
Klf13	Kruppel-like factor 13	1.82963	0.00221932	-1.40795	0.0213027
Zswim4	zinc finger, SWIM domain containing 4	1.82918	0.00318812	ns	ns
Kalrn	kalirin, RhoGEF kinase	1.8288	0.00202256	ns	ns
Acvr2b	activin receptor IIB	1.82846	0.000324393	ns	ns
Atp2a2	ATPase, Ca++ transporting, cardiac muscle, slow twitch 2	1.82769	0.000249817	-1.37261	0.0119288
Myh7	myosin, heavy polypeptide 7, cardiac muscle, beta	1.82767	0.0802499	ns	ns
Pias4	protein inhibitor of activated STAT 4	1.82689	0.0151519	-1.29831	0.0202135
Gpr137c	G protein-coupled receptor 137C	1.82648	0.000261153	1.43004	0.00268832
Eif4b	eukaryotic translation initiation factor 4B	1.82612	0.00124071	-1.18814	0.0330465
Tnnc1	troponin C, cardiac/slow skeletal	1.82594	0.0633076	-1.72684	0.00363836
Ell	elongation factor RNA polymerase II	1.82556	0.0097098	-1.16891	0.0607526
Rnu73a	U73A small nuclear RNA	1.82545	0.0120939	ns	ns
Hsd17b14	hydroxysteroid (17-beta) dehydrogenase 14	1.82531	0.00172382	1.27516	0.0585127
Lmcd1	LIM and cysteine-rich domains 1	1.82498	0.0865246	-2.22972	0.000978813
Kat2b	K(lysine) acetyltransferase 2B	1.82488	0.0043731	-1.29045	0.00121112
Cldn15	claudin 15	1.82384	0.00518471	ns	ns
Peci	peroxisomal delta3, delta2-enoyl-Coenzyme A isomerase	1.8228	0.0171149	-1.40003	0.0112222
Adhfe1	alcohol dehydrogenase, iron containing, 1	1.82227	0.0337478	ns	ns
Eif4g3	eukaryotic translation initiation factor 4 gamma, 3	1.8212	0.00112243	-1.73996	0.000545624
Fbxo36	F-box protein 36	1.81978	0.00803286	ns	ns
Maml3	mastermind like 3 (Drosophila)	1.8192	0.00580558	ns	ns
Rc3h1	RING CCCH (C3H) domains 1	1.81765	0.00215472	-1.60438	0.00512995
Ccpg1	cell cycle progression 1	1.81597	0.0111073	ns	ns
Odf2	outer dense fiber of sperm tails 2	1.81555	0.0142249	ns	ns
Tmem55b	transmembrane protein 55b	1.81493	0.00525028	ns	ns
Snrpa1	small nuclear ribonucleoprotein polypeptide A'	1.81483	0.0220256	-1.58055	0.00304206
Pdk4	pyruvate dehydrogenase kinase, isoenzyme 4	1.81426	0.00669372	ns	ns
Gstm6	glutathione S-transferase, mu 6	1.81248	0.00966757	ns	ns
Rab12	RAB12, member RAS oncogene family	1.81207	0.00257754	-1.39024	0.0108743
Lin52	lin-52 homolog (C. elegans)	1.8119	0.000921494	ns	ns
Taf8	TAF8 RNA polymerase II, TATA box binding protein (TBP)-associated factorq	1.80983	0.00522627	-1.23595	0.0308208
Egfr	epidermal growth factor receptor	1.8072	0.000741229	-1.24661	0.0158289
Sirt1	sirtuin 1 (silent mating type information regulation 2, homolog) 1 (S. cerevisiae)	1.80689	0.004664	-1.22293	0.0730796
Rnf125	ring finger protein 125	1.80643	0.0681788	-1.33256	0.0378844
Bmf	BCL2 modifying factor	1.80595	0.00821261	ns	ns
Ly6c1	lymphocyte antigen 6 complex, locus C1	1.80581	0.00569595	-1.24356	0.096346
Idh2	isocitrate dehydrogenase 2 (NADP+), mitochondrial	1.80559	0.00653415	-1.13702	0.0181607
Ocrl	oculocerebrorenal syndrome of Lowe	1.805	0.0473336	-1.35167	0.021407
Prkcq	protein kinase C, theta	1.80491	0.0212516	-1.87381	0.0227299
Hmgn5	high-mobility group nucleosome binding domain 5	1.80483	0.00553551	-1.44992	0.022216
Ptgfr	prostaglandin F receptor	1.80299	0.0128111	ns	ns
Mir153	microRNA 153	1.80189	0.0155716	ns	ns
Nsmce4a	non-SMC element 4 homolog A (S. cerevisiae)	1.80114	0.00428283	-1.14694	0.0375873
Gbe1	glucan (1,4-alpha-), branching enzyme 1	1.79566	0.0109819	-2.05895	0.00579762
Tsc22d3	TSC22 domain family, member 3	1.79535	0.00637849	-1.27285	0.0911367
Clip1	CAP-GLY domain containing linker protein 1	1.79385	0.0168116	1.13852	0.0476525
Ap4m1	adaptor-related protein complex AP-4, mu 1	1.79326	0.00683614	ns	ns
Pappa	pregnancy-associated plasma protein A	1.79274	0.00398444	1.21408	0.0538836
Sec24a	Sec24 related gene family, member A (S. cerevisiae)	1.79158	0.00268855	-1.79571	0.00101382
Katnal2	katanin p60 subunit A-like 2	1.79114	0.0205621	ns	ns
Klk1b26	kallikrein 1-related petidase b26	1.79075	0.0174737	ns	ns
Hspb7	heat shock protein family, member 7 (cardiovascular)	1.7904	0.0260878	-1.49927	0.00255184
Stk11ip	serine/threonine kinase 11 interacting protein	1.78965	0.00172163	1.35979	0.0610788
Pink1	PTEN induced putative kinase 1	1.78951	0.00551621	ns	ns
Ppp1r15b	protein phosphatase 1, regulatory (inhibitor) subunit 15b	1.7894	0.00961657	-1.72825	0.00213103
Wnk2	WNK lysine deficient protein kinase 2	1.78871	0.0120604	ns	ns
Agfg2	ArfGAP with FG repeats 2	1.78837	0.00153448	ns	ns
Slc4a8	solute carrier family 4 (anion exchanger), member 8	1.78741	0.00075141	1.4777	0.0243086
Spns2	spinster homolog 2 (Drosophila)	1.78695	0.0055144	-1.46124	0.00461025
Igbp1	immunoglobulin (CD79A) binding protein 1	1.7866	0.00216014	ns	ns
Clmn	calmin	1.78622	0.00336792	1.34211	0.0722624
Acacb	acetyl-Coenzyme A carboxylase beta	1.78505	0.00387332	ns	ns
Fam105b	family with sequence similarity 105, member B	1.78484	0.0623759	ns	ns
Ddx21	DEAD (Asp-Glu-Ala-Asp) box polypeptide 21	1.78442	0.00471472	-1.5618	0.000164262
1300018J18Rik	RIKEN cDNA 1300018J18 gene	1.78307	0.0328073	-1.14202	0.0708964
Mapk1ip1	mitogen-activated protein kinase 1 interacting protein 1	1.78286	0.0159838	1.51484	0.00035057
Ctps2	cytidine 5'-triphosphate synthase 2	1.78213	0.00130061	-1.36863	0.0345258
Wdr45	WD repeat domain 45	1.78065	0.0155939	1.2497	0.0734329
Utp14a	UTP14, U3 small nucleolar ribonucleoprotein, homolog A (yeast)	1.78	0.000280761	-1.39252	0.0176713
Ahr	aryl-hydrocarbon receptor	1.7799	0.00489151	ns	ns
Ugt1a9	UDP glucuronosyltransferase 1 family, polypeptide A9	1.77989	0.0168484	ns	ns
Rhob	ras homolog gene family, member B	1.77844	0.0185594	-1.60763	0.0308262
A330049M08Rik	RIKEN cDNA A330049M08 gene	1.77837	0.00737863	ns	ns
Srxn1	sulfiredoxin 1 homolog (S. cerevisiae)	1.77831	0.0014908	-1.93963	0.00352541
Hbp1	high mobility group box transcription factor 1	1.7779	0.0027853	ns	ns
4831426I19Rik	RIKEN cDNA 4831426I19 gene	1.77789	0.00309272	ns	ns
Serinc3	serine incorporator 3	1.7771	0.00138171	1.1175	0.0067764
Sdad1	SDA1 domain containing 1	1.77471	0.00636573	-1.29948	0.0054505
Ucp2	uncoupling protein 2 (mitochondrial, proton carrier)	1.77447	0.00540742	-2.48009	0.00908124
Akap8l	A kinase (PRKA) anchor protein 8-like	1.77336	0.0012857	ns	ns
Hdac5	histone deacetylase 5	1.77275	0.00154124	ns	ns
Slco2a1	solute carrier organic anion transporter family, member 2a1	1.77263	0.00082132	ns	ns
Spnb1	spectrin beta 1	1.77256	0.00108053	-1.31943	0.00211598
Kdsr	3-ketodihydrosphingosine reductase	1.77255	0.000306662	ns	ns
Trip10	thyroid hormone receptor interactor 10	1.77135	0.00518841	ns	ns
Mcph1	microcephaly, primary autosomal recessive 1	1.7712	0.0206165	ns	ns
Rc3h1	RING CCCH (C3H) domains 1	1.77093	0.00725058	-1.42054	0.0511653
Mks1	Meckel syndrome, type 1	1.76953	0.00818301	ns	ns
Slc38a2	solute carrier family 38, member 2	1.76922	0.00497287	-1.52461	0.00886766
Wbscr27	Williams Beuren syndrome chromosome region 27 (human)	1.76915	0.0145906	ns	ns
Camk2n1	calcium/calmodulin-dependent protein kinase II inhibitor 1	1.76842	0.000990521	ns	ns
Lrrc52	leucine rich repeat containing 52	1.76805	0.0180287	ns	ns
Cul4b	cullin 4B	1.76683	0.0138755	-1.20319	0.0165061
Kcnj2	potassium inwardly-rectifying channel, subfamily J, member 2	1.76635	0.019796	-1.95861	0.0180453
Cyp2c66	cytochrome P450, family 2, subfamily c, polypeptide 66	1.76426	0.00452332	ns	ns
Tut1	terminal uridylyl transferase 1, U6 snRNA-specific	1.76171	9.87787e-05	-1.35604	0.00334793
Usp13	ubiquitin specific peptidase 13 (isopeptidase T-3)	1.7616	0.00648949	-1.80382	0.000276022
Snora28	small nucleolar RNA, H/ACA box 28	1.76155	0.0327481	ns	ns
Ptcd1	pentatricopeptide repeat domain 1	1.76137	0.0215794	ns	ns
Sidt2	SID1 transmembrane family, member 2	1.76084	0.00648116	-1.21474	0.0785079
Syt12	synaptotagmin XII	1.76048	0.00799143	ns	ns
Nploc4	nuclear protein localization 4 homolog (S. cerevisiae)	1.75993	0.00956212	ns	ns
Arntl	aryl hydrocarbon receptor nuclear translocator-like	1.7585	0.00094619	-1.48576	0.0934014
Fam164c	family with sequence similarity 164, member C	1.75837	0.00110331	1.31583	0.0967944
Gp49a	glycoprotein 49 A	1.75721	0.088901	-1.63992	0.00192462
Gm11412	predicted gene 11412	1.75709	0.0173905	ns	ns
D2Ertd391e	DNA segment, Chr 2, ERATO Doi 391, expressed	1.75617	0.000996057	ns	ns
Myoc	myocilin	1.75603	0.024723	ns	ns
Brpf3	bromodomain and PHD finger containing, 3	1.75433	0.0296369	ns	ns
4921506M07Rik	RIKEN cDNA 4921506M07 gene	1.75418	0.00131212	ns	ns
C4a	complement component 4A (Rodgers blood group)	1.75397	0.00503717	ns	ns
Dym	dymeclin	1.75385	0.00344652	ns	ns
Zbtb44	zinc finger and BTB domain containing 44	1.75235	0.0160709	ns	ns
Aspscr1	alveolar soft part sarcoma chromosome region, candidate 1 (human)	1.75232	0.00159621	ns	ns
Fah	fumarylacetoacetate hydrolase	1.75203	0.0509005	ns	ns
Usp53	ubiquitin specific peptidase 53	1.75161	0.026852	ns	ns
Olfr1246	olfactory receptor 1246	1.75099	0.0727703	ns	ns
Ikzf5	IKAROS family zinc finger 5	1.75031	0.00549876	-1.70593	0.0378523
Zfp771	zinc finger protein 771	1.74952	0.00432669	-1.3357	0.000286789
Zfp259	zinc finger protein 259	1.74898	0.00977647	ns	ns
Slc17a5	solute carrier family 17 (anion/sugar transporter), member 5	1.74885	0.00795471	ns	ns
Acadvl	acyl-Coenzyme A dehydrogenase, very long chain	1.74771	0.0289743	-1.60598	0.00225669
Dnajc21	DnaJ (Hsp40) homolog, subfamily C, member 21	1.74721	0.0050998	-1.25217	0.0140997
Ctdsp2	CTD (carboxy-terminal domain, RNA polymerase II, polypeptide A) small phosphatase 2	1.74716	0.00206811	1.30974	0.0462485
Ptplb	protein tyrosine phosphatase-like (proline instead of catalytic arginine), member b	1.74616	0.0396652	-1.99778	0.00125322
Ankzf1	ankyrin repeat and zinc finger domain containing 1	1.74585	0.00155189	ns	ns
Ifi27l2a	interferon, alpha-inducible protein 27 like 2A	1.74567	0.0363942	-2.80363	0.00024597
Lsm5	LSM5 homolog, U6 small nuclear RNA associated (S. cerevisiae)	1.74535	0.0861735	ns	ns
Nt5c3	5'-nucleotidase, cytosolic III	1.74448	0.0166407	1.36225	0.0323698
Rnf146	ring finger protein 146	1.74371	0.00562799	ns	ns
Mrpl41	mitochondrial ribosomal protein L41	1.74354	0.0132974	-1.82065	0.000574392
9330129D05Rik	RIKEN cDNA 9330129D05 gene	1.74313	0.0343519	ns	ns
Gstm7	glutathione S-transferase, mu 7	1.74209	0.0648231	-1.40715	0.044068
Serpina3h	serine (or cysteine) peptidase inhibitor, clade A, member 3H	1.7419	0.0144857	ns	ns
Tas2r135	taste receptor, type 2, member 135	1.74153	0.0187629	ns	ns
Enc1	ectodermal-neural cortex 1	1.74065	0.00492026	-1.23599	0.0812938
C530008M17Rik	RIKEN cDNA C530008M17 gene	1.74063	0.0356534	ns	ns
Tspyl2	TSPY-like 2	1.74038	0.00402446	ns	ns
Erbb3	v-erb-b2 erythroblastic leukemia viral oncogene homolog 3 (avian)	1.74036	0.000786374	-1.77601	0.025961
Abhd15	abhydrolase domain containing 15	1.7403	0.0313228	ns	ns
Ankrd11	ankyrin repeat domain 11	1.74015	0.0124222	-1.3824	0.0029739
Trf	transferrin	1.74003	0.00321494	-1.79707	0.00889307
Paip2b	poly(A) binding protein interacting protein 2B	1.74002	0.0228531	-1.16493	0.0253516
Gas5	growth arrest specific 5	1.74001	0.0123697	ns	ns
Dusp4	dual specificity phosphatase 4	1.73972	0.0161315	8.4708	0.0331187
Ankrd33b	ankyrin repeat domain 33B	1.73831	0.000726582	1.14807	0.0917254
Sp4	trans-acting transcription factor 4	1.7375	0.00322161	ns	ns
Gfap	glial fibrillary acidic protein	1.73736	0.0506403	ns	ns
Med15	mediator complex subunit 15	1.73723	0.00613594	ns	ns
Kcnip3	Kv channel interacting protein 3, calsenilin	1.73628	0.00404331	1.52148	0.0175875
Psmd11	proteasome (prosome, macropain) 26S subunit, non-ATPase, 11	1.73597	0.00669807	-1.24047	0.0293131
Tmem195	transmembrane protein 195	1.73572	0.00764632	ns	ns
Lnpep	leucyl/cystinyl aminopeptidase	1.73558	0.00107207	-1.24802	0.0279008
Rbm33	RNA binding motif protein 33	1.73513	0.00838317	ns	ns
Tbata	thymus, brain and testes associated	1.73365	0.000814667	ns	ns
Rnf19b	ring finger protein 19B	1.73348	0.009709	ns	ns
Lnx1	ligand of numb-protein X 1	1.73321	0.00056401	-1.39052	0.0793293
Vps54	vacuolar protein sorting 54 (yeast)	1.73308	0.00177169	-1.32049	0.00205273
Rab11b	RAB11B, member RAS oncogene family	1.73292	0.000327074	-1.20601	0.00146662
Hecw2	HECT, C2 and WW domain containing E3 ubiquitin protein ligase 2	1.73267	5.26127e-05	1.19797	0.017278
H47	histocompatibility 47	1.73208	0.00383049	-1.27581	0.0380117
Tmem49	transmembrane protein 49	1.73181	0.0159847	-1.8342	0.00120341
Zxdc	ZXD family zinc finger C	1.73088	0.0059152	ns	ns
Gadd45b	growth arrest and DNA-damage-inducible 45 beta	1.73042	0.0518241	ns	ns
4933417A18Rik	RIKEN cDNA 4933417A18 gene	1.73017	0.0568674	ns	ns
Fam102b	family with sequence similarity 102, member B	1.72961	0.000932454	-1.25385	0.0888064
Tspan5	tetraspanin 5	1.72804	0.0223588	-1.77234	0.001676
Matr3	matrin 3	1.72798	0.00639287	-1.31662	0.0167104
Clk1	CDC-like kinase 1	1.72786	0.000382022	ns	ns
Maf1	MAF1 homolog (S. cerevisiae)	1.72678	0.00294073	1.11269	0.0103492
Chka	choline kinase alpha	1.72676	0.0162933	ns	ns
Jup	junction plakoglobin	1.72656	0.0100884	-1.21905	0.0387267
Arrdc3	arrestin domain containing 3	1.72451	0.0342991	ns	ns
Gsto1	glutathione S-transferase omega 1	1.72293	0.0256087	-1.27624	0.00143405
Dtnbp1	dystrobrevin binding protein 1	1.72279	0.0257113	-1.28054	0.0308589
Fa2h	fatty acid 2-hydroxylase	1.72275	0.0767641	ns	ns
Golga5	golgi autoantigen, golgin subfamily a, 5	1.72251	0.00280289	-1.22398	0.0206156
Tsc1	tuberous sclerosis 1	1.72241	0.015154	-1.14931	0.0350387
Acox1	acyl-Coenzyme A oxidase 1, palmitoyl	1.72233	0.00309562	ns	ns
Gm3579	predicted gene 3579	1.72219	0.0986451	-1.93945	0.000128583
Gm3579	predicted gene 3579	1.72219	0.0986451	-1.93945	0.000128583
Gm3258	predicted gene 3258	1.72215	0.00939051	ns	ns
Fxr2	fragile X mental retardation, autosomal homolog 2	1.72195	0.00671131	-1.18856	0.0389177
Ranbp10	RAN binding protein 10	1.72046	0.0186511	-1.46744	0.0101236
Snord53	small nucleolar RNA, C/D box 53	1.7192	0.0141326	ns	ns
Fbxo30	F-box protein 30	1.71812	0.0137252	-1.46271	0.0222036
Epc2	enhancer of polycomb homolog 2 (Drosophila)	1.71779	0.00116568	ns	ns
Dnajb12	DnaJ (Hsp40) homolog, subfamily B, member 12	1.71707	0.00238078	-1.19879	0.00191555
Rasl11b	RAS-like, family 11, member B	1.71597	0.00733439	ns	ns
Psme4	proteasome (prosome, macropain) activator subunit 4	1.71594	0.00595162	-1.18684	0.037537
Rrs1	RRS1 ribosome biogenesis regulator homolog (S. cerevisiae)	1.71581	0.00795389	ns	ns
Mrpl41	mitochondrial ribosomal protein L41	1.71568	0.047841	-1.72295	0.0406884
Rbm33	RNA binding motif protein 33	1.71563	0.0101946	ns	ns
Snord68	small nucleolar RNA, C/D box 68	1.71526	0.00231312	ns	ns
Smad4	MAD homolog 4 (Drosophila)	1.71516	0.00398925	-1.27895	0.00321047
Mybbp1a	MYB binding protein (P160) 1a	1.7149	0.00265398	-1.21623	0.0196261
Myl10	myosin, light chain 10, regulatory	1.71476	0.033958	ns	ns
Pln	phospholamban	1.7144	0.0200608	-1.21053	0.0477352
Mllt10	myeloid/lymphoid or mixed-lineage leukemia (trithorax homolog, Drosophila); translocated to, 10	1.7132	0.0115073	ns	ns
Chkb	choline kinase beta	1.71228	0.00266831	ns	ns
Utp11l	UTP11-like, U3 small nucleolar ribonucleoprotein, (yeast)	1.7122	0.0120616	-1.66712	0.00250244
Omt2a	oocyte maturation, alpha	1.71165	0.0975422	ns	ns
9230110C19Rik	RIKEN cDNA 9230110C19 gene	1.71103	0.00550458	ns	ns
Arih2	ariadne homolog 2 (Drosophila)	1.71096	0.0261081	ns	ns
Dusp18	dual specificity phosphatase 18	1.71047	0.0373104	-2.70207	0.00365338
Mmp11	matrix metallopeptidase 11	1.71034	0.00233755	1.33812	0.041301
Nub1	negative regulator of ubiquitin-like proteins 1	1.7096	0.0116212	ns	ns
Tmem50a	transmembrane protein 50A	1.70908	0.0134528	ns	ns
Xpc	xeroderma pigmentosum, complementation group C	1.70899	0.00185408	ns	ns
Gm12164	ferritin light chain 1 pseudogene	1.70868	0.0643654	ns	ns
Slc19a2	solute carrier family 19 (thiamine transporter), member 2	1.7065	0.0702779	ns	ns
Tpd52l1	tumor protein D52-like 1	1.70569	0.00527674	ns	ns
Ubr3	ubiquitin protein ligase E3 component n-recognin 3	1.70475	0.00694775	-1.28562	0.00026009
Ptpru	protein tyrosine phosphatase, receptor type, U	1.70425	0.0159602	ns	ns
Cfh	complement component factor h	1.7017	0.00107188	ns	ns
Pmm1	phosphomannomutase 1	1.70128	0.0068528	ns	ns
Cebpa	CCAAT/enhancer binding protein (C/EBP), alpha	1.70065	0.096346	-1.52256	0.00986502
Sfrs2ip	splicing factor, arginine/serine-rich 2, interacting protein	1.70037	0.00726198	-1.19813	0.00110827
Slc3a2	solute carrier family 3 (activators of dibasic and neutral amino acid transport), member 2	1.70034	0.00239583	-1.45284	0.0701957
Prr14	proline rich 14	1.69931	0.0170322	-1.13482	0.0110265
Fgfr2	fibroblast growth factor receptor 2	1.69842	0.0722947	ns	ns
Psma5	proteasome (prosome, macropain) subunit, alpha type 5	1.6984	0.00142046	-1.57238	0.0118701
Dnajb9	DnaJ (Hsp40) homolog, subfamily B, member 9	1.69739	0.017208	ns	ns
Pex16	peroxisomal biogenesis factor 16	1.69631	0.0360836	ns	ns
Clpx	caseinolytic peptidase X (E.coli)	1.69519	0.0131883	1.12345	0.0655897
Prdm2	PR domain containing 2, with ZNF domain	1.69474	0.00237284	-1.31298	0.044907
Wdr43	WD repeat domain 43	1.69459	0.0118996	-1.13184	0.0913992
Tcfcp2l1	transcription factor CP2-like 1	1.69457	0.00109968	ns	ns
Insr	insulin receptor	1.69332	0.00297068	1.23684	0.0416053
Igsf6	immunoglobulin superfamily, member 6	1.6929	0.0081914	-1.58924	0.0043118
Ephx1	epoxide hydrolase 1, microsomal	1.69271	0.00168722	ns	ns
Pxk	PX domain containing serine/threonine kinase	1.69255	0.00781118	ns	ns
Smyd2	SET and MYND domain containing 2	1.69194	0.0140545	-1.43038	0.00134239
Dclre1b	DNA cross-link repair 1B, PSO2 homolog (S. cerevisiae)	1.69113	0.000841112	ns	ns
Btf3	basic transcription factor 3	1.69044	0.018412	1.44293	0.0783713
Zfp874	zinc finger protein 874	1.69034	0.00185796	-1.19779	0.0921017
Filip1	filamin A interacting protein 1	1.6895	0.000510494	-1.86409	0.00627307
Qsox1	quiescin Q6 sulfhydryl oxidase 1	1.68939	0.000357797	ns	ns
Ftl1	ferritin light chain 1	1.68939	0.00340716	-1.50797	0.0143468
Bcas3	breast carcinoma amplified sequence 3	1.68934	0.0013846	ns	ns
Rab11fip2	RAB11 family interacting protein 2 (class I)	1.68881	0.00439701	ns	ns
Fmo1	flavin containing monooxygenase 1	1.68862	0.00253391	ns	ns
Ktn1	kinectin 1	1.68834	0.00597262	-1.47791	0.00488198
Gps2	G protein pathway suppressor 2	1.68813	0.0177115	ns	ns
Anxa7	annexin A7	1.68803	0.00922104	-1.33888	0.00903863
Gcnt2	glucosaminyl (N-acetyl) transferase 2, I-branching enzyme	1.68762	0.00453547	-1.44644	0.0546735
Olfr776	olfactory receptor 776	1.68745	0.0306313	ns	ns
Paox	polyamine oxidase (exo-N4-amino)	1.68607	0.00374779	ns	ns
Otud7b	OTU domain containing 7B	1.68564	0.00339264	ns	ns
Anxa11	annexin A11	1.68216	0.0246104	-1.63712	0.00502098
Dgat1	diacylglycerol O-acyltransferase 1	1.68203	0.0212242	-1.40814	0.0615435
Ubxn4	UBX domain protein 4	1.68185	0.0149369	-1.51911	0.000633047
Pcgf5	polycomb group ring finger 5	1.68154	0.0123247	-1.09059	0.0342477
Atf6	activating transcription factor 6	1.68079	0.00421815	ns	ns
Kcnk3	potassium channel, subfamily K, member 3	1.68059	0.0880828	-1.68981	0.000272288
Fnip1	folliculin interacting protein 1	1.68056	0.0101977	-1.33894	0.0366075
Mef2d	myocyte enhancer factor 2D	1.68039	0.00410373	-1.27971	0.0848175
Rbm33	RNA binding motif protein 33	1.68033	0.00692585	ns	ns
2310030G06Rik	RIKEN cDNA 2310030G06 gene	1.67999	0.06555	ns	ns
Itpk1	inositol 1,3,4-triphosphate 5/6 kinase	1.67993	0.02586	-1.58966	0.00192168
Cd101	CD101 antigen	1.67991	0.00313516	ns	ns
Snora44	small nucleolar RNA, H/ACA box 44	1.67937	0.00754427	-1.89293	0.0112977
Eif3a	eukaryotic translation initiation factor 3, subunit A	1.6792	0.0052181	-1.17964	0.00631528
Coasy	Coenzyme A synthase	1.67888	0.0178954	ns	ns
St3gal5	ST3 beta-galactoside alpha-2,3-sialyltransferase 5	1.67829	0.0520745	-1.48694	0.0124342
Tbx3	T-box 3	1.67811	0.00976892	ns	ns
Lemd2	LEM domain containing 2	1.67806	0.0199101	-1.33696	0.0162753
4921507P07Rik	RIKEN cDNA 4921507P07 gene	1.67799	0.000741968	1.26828	0.0970946
Gpatch8	G patch domain containing 8	1.67725	0.0129487	ns	ns
Txnip	thioredoxin interacting protein	1.67706	0.00381692	1.66125	0.0182835
Catsper2	cation channel, sperm associated 2	1.677	0.00927662	ns	ns
Tmem82	transmembrane protein 82	1.67688	0.0990772	ns	ns
Myst1	MYST histone acetyltransferase 1	1.67647	0.018955	-1.16303	0.0383055
Insr	insulin receptor	1.67623	0.00736314	1.18669	0.00175705
Ftl2	ferritin light chain 2	1.67479	0.00395704	-1.47118	0.00866376
Adrb2	adrenergic receptor, beta 2	1.6747	0.00662079	-1.83072	0.0031927
Mcl1	myeloid cell leukemia sequence 1	1.67468	0.00480261	-1.13398	0.0460693
Khnyn	KH and NYN domain containing	1.67459	0.0171937	ns	ns
Rnf114	ring finger protein 114	1.6741	0.0352835	1.07733	0.0907604
Arih2	ariadne homolog 2 (Drosophila)	1.67269	0.0227371	ns	ns
Cd300lg	CD300 antigen like family member G	1.67254	0.0034075	-1.26978	0.0478452
Ubr3	ubiquitin protein ligase E3 component n-recognin 3	1.67251	0.0098777	-1.23452	0.000985193
Acsm5	acyl-CoA synthetase medium-chain family member 5	1.67219	0.0218984	ns	ns
2810001A02Rik	RIKEN cDNA 2810001A02 gene	1.67214	0.00691037	ns	ns
Nom1	nucleolar protein with MIF4G domain 1	1.67198	0.0120035	ns	ns
Furin	furin (paired basic amino acid cleaving enzyme)	1.67102	0.0151994	ns	ns
Ifngr1	interferon gamma receptor 1	1.66977	0.00213383	-1.51391	0.00658443
Kcna1	potassium voltage-gated channel, shaker-related subfamily, member 1	1.66942	0.0238676	-1.856	0.0290982
Abcb1a	ATP-binding cassette, sub-family B (MDR/TAP), member 1A	1.66799	0.0051601	ns	ns
Slc35e4	solute carrier family 35, member E4	1.66795	0.0109867	-1.77831	0.0120409
Hamp	hepcidin antimicrobial peptide	1.66765	0.0992947	ns	ns
Heatr7a	HEAT repeat containing 7A	1.66693	0.0270779	ns	ns
Rxra	retinoid X receptor alpha	1.6666	0.0213537	ns	ns
Gclc	glutamate-cysteine ligase, catalytic subunit	1.66418	0.00223833	-1.33843	0.0334642
Mrpl9	mitochondrial ribosomal protein L9	1.66412	0.0354686	-1.32959	0.0341546
Gm4840	predicted gene 4840	1.66408	0.032085	ns	ns
Phf7	PHD finger protein 7	1.66345	0.00457236	ns	ns
Acadl	acyl-Coenzyme A dehydrogenase, long-chain	1.66327	0.00160651	-1.29902	0.0128665
Cpsf1	cleavage and polyadenylation specific factor 1	1.66326	0.00142012	-1.29074	0.00897164
Eid2b	EP300 interacting inhibitor of differentiation 2B	1.66153	0.0155784	ns	ns
4933417A18Rik	RIKEN cDNA 4933417A18 gene	1.66098	0.0119744	-1.19433	0.0128038
ORF19	open reading frame 19	1.66088	0.0076687	ns	ns
Josd1	Josephin domain containing 1	1.66084	0.0291487	-2.45776	0.000403363
2011-03-07	membrane-associated ring finger (C3HC4) 7	1.66015	0.00397485	ns	ns
Ikzf5	IKAROS family zinc finger 5	1.65995	0.0102381	-1.40781	0.00725882
Cd36	CD36 antigen	1.65934	0.000700321	-1.35351	0.0485016
Gm7265	predicted gene 7265	1.65805	0.0103869	ns	ns
Foxc1	forkhead box C1	1.6576	0.00133316	ns	ns
Dhx40	DEAH (Asp-Glu-Ala-His) box polypeptide 40	1.65615	0.00696629	ns	ns
Dnm3os	dynamin 3, opposite strand	1.65397	0.0413544	ns	ns
Kdm6a	4lysine (K)-specific demethylase 6A	1.65386	0.0612807	ns	ns
Sp1	trans-acting transcription factor 1	1.65324	0.00916663	ns	ns
Pcnt	pericentrin (kendrin)	1.65321	0.00129886	ns	ns
Epb4.1l5	erythrocyte protein band 4.1-like 5	1.65269	0.0289554	ns	ns
Cirh1a	cirrhosis, autosomal recessive 1A (human)	1.65215	0.0157921	-1.46341	0.00409069
Sbno2	strawberry notch homolog 2 (Drosophila)	1.65153	0.0118542	ns	ns
Armcx5	armadillo repeat containing, X-linked 5	1.6509	0.0137845	ns	ns
Pnpla8	patatin-like phospholipase domain containing 8	1.65075	0.00878289	-1.46061	0.000635975
Txnrd1	thioredoxin reductase 1	1.65045	0.0128668	-1.63891	0.000189356
Psg26	pregnancy-specific glycoprotein 26	1.65011	2.13928e-05	ns	ns
Elmod1	ELMO domain containing 1	1.64994	0.00336858	ns	ns
6330409N04Rik	RIKEN cDNA 6330409N04 gene	1.64993	0.0160708	-2.94001	0.00167069
Dcaf11	DDB1 and CUL4 associated factor 11	1.64978	0.0290747	ns	ns
Fam185a	family with sequence similarity 185, member A	1.6494	0.0230465	-1.86604	0.0024924
Rnf13	ring finger protein 13	1.64921	0.000997647	ns	ns
AA987161	expressed sequence AA987161	1.64848	7.5417e-05	ns	ns
Scgb1c1	secretoglobin, family 1C, member 1	1.64762	0.0918539	ns	ns
Rb1cc1	RB1-inducible coiled-coil 1	1.64737	0.0121055	ns	ns
Hsd17b11	hydroxysteroid (17-beta) dehydrogenase 11	1.64722	7.18459e-05	ns	ns
Abca7	ATP-binding cassette, sub-family A (ABC1), member 7	1.64643	0.0185641	ns	ns
Gpatch8	G patch domain containing 8	1.64622	0.0229494	ns	ns
Gm4157	predicted gene 4157	1.64614	0.0321609	-2.0822	0.000153024
Mir185	microRNA 185	1.64583	0.000771109	1.48987	0.0989077
Impdh2	inosine 5'-phosphate dehydrogenase 2	1.6458	0.00137595	-1.63121	0.00402009
4933426M11Rik	RIKEN cDNA 4933426M11 gene	1.64567	0.0340483	ns	ns
Shroom2	shroom family member 2	1.64494	0.0156542	ns	ns
Lmo1	LIM domain only 1	1.64457	0.0184711	ns	ns
Tbx1	T-box 1	1.64433	0.0346148	ns	ns
Fam100a	family with sequence similarity 100, member A	1.64407	0.0269055	-1.33994	0.0589999
Mir155	microRNA 155	1.64399	0.0335513	ns	ns
Ftl2	ferritin light chain 2	1.64296	0.0145626	-1.29659	0.0214604
Anxa4	annexin A4	1.64282	0.000866696	-1.62018	0.018839
Ptp4a1	protein tyrosine phosphatase 4a1	1.64201	0.00203453	-1.20105	0.0221058
Adrm1	adhesion regulating molecule 1	1.64184	0.00635682	-1.23707	0.000854384
Tppp2	tubulin polymerization-promoting protein family member 2	1.64161	0.0245536	ns	ns
Tbk1	TANK-binding kinase 1	1.64157	0.00665601	-1.31943	0.0281367
Krt86	keratin 86	1.64128	0.0562633	1.61589	0.0585673
Fgfr1	fibroblast growth factor receptor 1	1.64114	0.00302845	-1.78184	0.000925714
Ftl2	ferritin light chain 2	1.64113	0.00525441	-1.44305	0.0100537
Pdp2	pyruvate dehyrogenase phosphatase catalytic subunit 2	1.64045	0.00207741	-2.04247	0.00528365
Tprgl	transformation related protein 63 regulated like	1.64038	0.0046758	ns	ns
2810416G20Rik	RIKEN cDNA 2810416G20 gene	1.64036	0.0446239	-1.75504	0.000468312
Lrrc8a	leucine rich repeat containing 8A	1.64018	0.0030588	-1.27678	0.00973268
Suv39h1	suppressor of variegation 3-9 homolog 1 (Drosophila)	1.63992	0.0235743	-1.50689	0.00735353
Bcl7b	B-cell CLL/lymphoma 7B	1.6394	0.0282068	ns	ns
Ccni	cyclin I	1.63816	0.00270517	-1.38753	0.000146549
Tacc2	transforming, acidic coiled-coil containing protein 2	1.63781	0.0269319	ns	ns
Alpk2	alpha-kinase 2	1.63746	0.00428424	-1.34215	0.043682
Gm10811	predicted gene 10811	1.63662	0.0100526	ns	ns
Tmem38b	transmembrane protein 38B	1.63653	0.045719	-1.33376	0.0863011
Ppm1a	protein phosphatase 1A, magnesium dependent, alpha isoform	1.63647	0.00534997	-1.26487	0.0127226
Rpap2	RNA polymerase II associated protein 2	1.63606	0.00127261	ns	ns
Ptp4a1	protein tyrosine phosphatase 4a1	1.63571	0.00204209	-1.18966	0.0239679
4933409K07Rik	RIKEN cDNA 4933409K07 gene	1.63421	0.00722001	ns	ns
Gsr	glutathione reductase	1.63354	0.00712152	-1.6774	0.00842144
Dpm1	dolichol-phosphate (beta-D) mannosyltransferase 1	1.63293	0.0168291	ns	ns
Ftl1	ferritin light chain 1	1.63291	0.00579978	-1.47393	0.0105321
Pex13	peroxisomal biogenesis factor 13	1.63232	0.0107357	-1.22077	0.0214294
Ifna12	interferon alpha 12	1.63194	0.0112055	ns	ns
Gm5951	predicted gene 5951	1.63131	0.00397138	ns	ns
Tshr	thyroid stimulating hormone receptor	1.63074	0.0737067	ns	ns
Trnt1	tRNA nucleotidyl transferase, CCA-adding, 1	1.63063	0.0105517	ns	ns
Txlnb	taxilin beta	1.63057	0.0114091	ns	ns
Zscan21	zinc finger and SCAN domain containing 21	1.63004	0.00300647	-1.37452	0.0932503
Sdc4	syndecan 4	1.62983	0.00822685	ns	ns
Zfp593	zinc finger protein 593	1.62961	0.0377009	-1.22614	0.0147373
Pxmp2	peroxisomal membrane protein 2	1.62931	0.0340449	ns	ns
Zbtb2	zinc finger and BTB domain containing 2	1.62889	0.00494305	-1.66122	0.0177344
5830454E08Rik	RIKEN cDNA 5830454E08 gene	1.62857	0.0160654	ns	ns
Snord87	small nucleolar RNA, C/D box 87	1.62784	0.00181069	-1.53166	0.0210265
Pawr	PRKC, apoptosis, WT1, regulator	1.62777	0.00148714	ns	ns
Taf7	TAF7 RNA polymerase II, TATA box binding protein (TBP)-associated factor	1.62775	0.0230431	-1.84841	0.00135298
Asxl1	additional sex combs like 1 (Drosophila)	1.62769	0.00154635	-1.21733	0.0204652
Srebf1	sterol regulatory element binding transcription factor 1	1.62677	0.00394048	ns	ns
Eif3j	eukaryotic translation initiation factor 3, subunit J	1.62669	0.0110285	-1.409	0.00229837
Ubxn7	UBX domain protein 7	1.62646	6.20881e-05	ns	ns
Dedd2	death effector domain-containing DNA binding protein 2	1.62634	0.00252642	-1.20908	0.0486509
Ankrd11	ankyrin repeat domain 11	1.62628	0.00230027	-1.39781	0.0193874
Kank3	KN motif and ankyrin repeat domains 3	1.62616	0.0162619	ns	ns
Ctgf	connective tissue growth factor	1.62602	0.0413131	2.51434	0.0557431
Atp2c1	ATPase, Ca++-sequestering	1.62452	0.00501274	-1.20475	0.0425607
Heatr7a	HEAT repeat containing 7A	1.62436	0.0344041	ns	ns
Sfxn1	sideroflexin 1	1.62416	0.0372378	-1.70161	0.00465039
Numa1	nuclear mitotic apparatus protein 1	1.62409	0.00263623	ns	ns
Unkl	unkempt-like (Drosophila)	1.62391	0.0132659	ns	ns
Tmcc3	transmembrane and coiled coil domains 3	1.62354	0.00278997	ns	ns
Wapal	wings apart-like homolog (Drosophila)	1.62319	0.00840272	-1.4152	0.00957652
Mgea5	meningioma expressed antigen 5 (hyaluronidase)	1.62282	0.020817	ns	ns
Fabp4	fatty acid binding protein 4, adipocyte	1.622	0.00265518	-1.27163	0.0645533
Kdm4b	lysine (K)-specific demethylase 4B	1.62181	0.0031806	ns	ns
Unkl	unkempt-like (Drosophila)	1.6208	0.00608702	-1.19037	0.0620196
BC034902	cDNA sequence BC034902	1.6208	0.0692006	ns	ns
Clip4	CAP-GLY domain containing linker protein family, member 4	1.62031	0.00279057	-1.78783	0.000531683
Ftl1	ferritin light chain 1	1.61941	0.0230606	-1.44705	0.0233946
Adrm1	adhesion regulating molecule 1	1.61928	0.00709424	-1.23649	0.00769133
Ttc33	tetratricopeptide repeat domain 33	1.61926	0.00618229	ns	ns
Supt4h1	suppressor of Ty 4 homolog 1 (S. cerevisiae)	1.61901	0.0117915	ns	ns
Ddx10	DEAD (Asp-Glu-Ala-Asp) box polypeptide 10	1.61836	0.00238099	-1.42599	0.0121714
D6Wsu116e	DNA segment, Chr 6, Wayne State University 116, expressed	1.61834	0.00568194	-1.14877	0.0610725
Tor1aip2	torsin A interacting protein 2	1.61808	0.0154247	-1.63569	0.0159104
Rbbp6	retinoblastoma binding protein 6	1.61787	0.00594701	ns	ns
Olfr913	olfactory receptor 913	1.61767	0.0821163	ns	ns
Aldh1l1	aldehyde dehydrogenase 1 family, member L1	1.61765	0.064635	1.70717	0.0365365
Fbxl4	F-box and leucine-rich repeat protein 4	1.61763	0.00785384	ns	ns
Gm106	predicted gene 106	1.61762	0.0642401	ns	ns
Adprhl2	ADP-ribosylhydrolase like 2	1.61743	0.0420858	ns	ns
Ephx2	epoxide hydrolase 2, cytoplasmic	1.61715	0.0388948	-1.5716	0.0220347
Bst1	bone marrow stromal cell antigen 1	1.61669	0.0842837	ns	ns
Slc2a3	solute carrier family 2 (facilitated glucose transporter), member 3	1.61652	0.0434064	-1.29374	0.00456497
Snord116	small nucleolar RNA, C/D box 116 cluster	1.6157	0.0934161	ns	ns
Las1l	LAS1-like (S. cerevisiae)	1.61454	0.000539588	-1.19905	0.0374746
Dnajb7	DnaJ (Hsp40) homolog, subfamily B, member 7	1.61417	0.023512	ns	ns
Etfa	electron transferring flavoprotein, alpha polypeptide	1.61332	0.0053091	-1.3859	0.0143631
Cdkn1b	cyclin-dependent kinase inhibitor 1B	1.613	0.0113804	ns	ns
Slc24a6	solute carrier family 24 (sodium/potassium/calcium exchanger), member 6	1.61281	0.00301114	ns	ns
Itpripl1	inositol 1,4,5-triphosphate receptor interacting protein-like 1	1.61194	0.00024484	ns	ns
Tpp2	tripeptidyl peptidase II	1.61149	0.003474	-1.57432	0.00266354
Mvp	major vault protein	1.6114	0.00101331	-1.38388	0.0140763
Mir27a	microRNA 27a	1.61133	0.0358208	ns	ns
Myrip	myosin VIIA and Rab interacting protein	1.61117	0.00111429	ns	ns
Nmd3	NMD3 homolog (S. cerevisiae)	1.61099	0.0369988	-1.4932	0.00177867
Fam188b	family with sequence similarity 188, member B	1.61075	0.00699145	ns	ns
Akt2	thymoma viral proto-oncogene 2	1.61057	0.00124829	-1.50128	0.000326166
Sult1a1	sulfotransferase family 1A, phenol-preferring, member 1	1.61002	0.0116131	1.70561	0.00519843
Ddrgk1	DDRGK domain containing 1	1.60997	0.00104134	ns	ns
Akt2	thymoma viral proto-oncogene 2	1.60967	0.00704428	-1.36821	0.00116032
Ninj1	ninjurin 1	1.60963	0.00818182	ns	ns
Phf1	PHD finger protein 1	1.60939	0.0195742	ns	ns
Pde4c	phosphodiesterase 4C, cAMP specific	1.60851	0.000687678	ns	ns
Crim1	cysteine rich transmembrane BMP regulator 1 (chordin like)	1.60716	0.0248475	-1.20409	0.00535153
Zfyve21	zinc finger, FYVE domain containing 21	1.60666	0.0103697	-1.4403	0.0624297
Zmiz1	zinc finger, MIZ-type containing 1	1.6057	0.000771496	-1.24299	0.0296749
Acadm	acyl-Coenzyme A dehydrogenase, medium chain	1.60559	0.0187112	-1.40787	0.00536197
Gm807	predicted gene 807	1.60555	0.0139913	ns	ns
Snora70	small nucleolar RNA, H/ACA box 70	1.60553	0.0212636	-1.56597	0.058627
Bdkrb2	bradykinin receptor, beta 2	1.60513	0.0115306	ns	ns
1810013L24Rik	RIKEN cDNA 1810013L24 gene	1.60391	0.00994091	-1.52123	0.0070391
Folh1	folate hydrolase	1.60349	0.0078689	2.0826	0.00268507
Itch	itchy, E3 ubiquitin protein ligase	1.60335	0.0043484	-1.48403	0.00194151
C7	complement component 7	1.60311	0.0131053	-1.61982	0.0404383
Psmd2	proteasome (prosome, macropain) 26S subunit, non-ATPase, 2	1.60291	0.00315178	-1.39751	0.00175291
Ptp4a1	protein tyrosine phosphatase 4a1	1.60264	0.00152878	-1.23936	0.0118328
Pbx3	pre B-cell leukemia transcription factor 3	1.60264	0.0854251	-1.43659	0.0183413
H2-M9	histocompatibility 2, M region locus 9	1.60221	0.00933337	ns	ns
Herpud1	homocysteine-inducible, endoplasmic reticulum stress-inducible, ubiquitin-like domain member 1	1.60123	0.064132	1.59763	0.0107298
Limd1	LIM domains containing 1	1.60115	0.00253812	-1.13588	0.0323762
Snord116	small nucleolar RNA, C/D box 116 cluster	1.6006	0.0903455	ns	ns
Gm13363	protein tyrosine phosphatase 4a1-like	1.60051	0.00103448	-1.23315	0.0159049
Zfp318	zinc finger protein 318	1.59962	0.00132042	ns	ns
4933409K07Rik	RIKEN cDNA 4933409K07 gene	1.59952	0.0043334	ns	ns
Kcna2	potassium voltage-gated channel, shaker-related subfamily, member 2	1.59906	0.0293222	1.30353	0.082729
Rnu73b	U73B small nuclear RNA	1.59842	0.0496487	ns	ns
D9Ertd402e	DNA segment, Chr 9, ERATO Doi 402, expressed	1.59783	0.00130537	-1.66029	0.00585289
Rnf113a2	ring finger protein 113A2	1.59776	0.0118641	-1.16303	0.0645649
Stt3b	STT3, subunit of the oligosaccharyltransferase complex, homolog B (S. cerevisiae)	1.59724	0.00840664	-1.57144	0.000217199
Ubc	ubiquitin C	1.59713	0.0113307	ns	ns
Scarna17	small Cajal body-specific RNA 17	1.59708	0.00958266	ns	ns
Scarna17	small Cajal body-specific RNA 17	1.59708	0.00958266	ns	ns
Os9	amplified in osteosarcoma	1.59676	0.00454517	ns	ns
Snord116	small nucleolar RNA, C/D box 116 cluster	1.59661	0.0920129	ns	ns
Snord116	small nucleolar RNA, C/D box 116 cluster	1.59661	0.0920129	ns	ns
Snord116	small nucleolar RNA, C/D box 116 cluster	1.59661	0.0920129	ns	ns
Snord116	small nucleolar RNA, C/D box 116 cluster	1.59661	0.0920129	ns	ns
Snord116	small nucleolar RNA, C/D box 116 cluster	1.59661	0.0920129	ns	ns
Snord116	small nucleolar RNA, C/D box 116 cluster	1.59661	0.0920129	ns	ns
Snord116	small nucleolar RNA, C/D box 116 cluster	1.59661	0.0920129	ns	ns
Snord116	small nucleolar RNA, C/D box 116 cluster	1.59661	0.0920129	ns	ns
Snord116	small nucleolar RNA, C/D box 116 cluster	1.59661	0.0920129	ns	ns
Snord116	small nucleolar RNA, C/D box 116 cluster	1.59661	0.0920129	ns	ns
Snord116	small nucleolar RNA, C/D box 116 cluster	1.59661	0.0920129	ns	ns
Snord116	small nucleolar RNA, C/D box 116 cluster	1.59661	0.0920129	ns	ns
Snord116	small nucleolar RNA, C/D box 116 cluster	1.59661	0.0920129	ns	ns
Snord116	small nucleolar RNA, C/D box 116 cluster	1.59661	0.0920129	ns	ns
Snord116	small nucleolar RNA, C/D box 116 cluster	1.59661	0.0920129	ns	ns
Snord116	small nucleolar RNA, C/D box 116 cluster	1.59661	0.0920129	ns	ns
Snord116	small nucleolar RNA, C/D box 116 cluster	1.59661	0.0920129	ns	ns
Snord116	small nucleolar RNA, C/D box 116 cluster	1.59661	0.0920129	ns	ns
Tcta	T-cell leukemia translocation altered gene	1.5965	0.0615672	ns	ns
Gm6020	predicted gene 6020	1.59649	0.0956118	ns	ns
Slc15a4	solute carrier family 15, member 4	1.5964	0.000576129	-1.61255	0.000728128
B630005N14Rik	RIKEN cDNA B630005N14 gene	1.59622	0.0432203	ns	ns
Rnf103	ring finger protein 103	1.59524	0.0251936	-1.11744	0.0337932
Chkb	choline kinase beta	1.59422	0.0625099	1.22509	0.0627136
Phf2	PHD finger protein 2	1.59392	0.0162754	-1.55765	0.00416657
Itfg3	integrin alpha FG-GAP repeat containing 3	1.59392	0.0309378	-1.6926	0.0095955
Ptp4a1	protein tyrosine phosphatase 4a1	1.59363	0.00148559	-1.24691	0.0112442
Inpp5f	inositol polyphosphate-5-phosphatase F	1.59279	0.00803668	-1.31861	0.0550082
H2-T23	histocompatibility 2, T region locus 23	1.59237	0.0142397	-1.21178	0.0878919
Cpt2	carnitine palmitoyltransferase 2	1.59224	0.0316198	-2.34574	0.00230142
Zmym5	zinc finger, MYM-type 5	1.59193	0.00955898	ns	ns
Exosc10	exosome component 10	1.59112	0.00802127	-1.60479	0.000827509
Acaa1b	acetyl-Coenzyme A acyltransferase 1B	1.59088	0.0123943	ns	ns
Idh1	isocitrate dehydrogenase 1 (NADP+), soluble	1.5902	0.00219214	-1.63549	0.0279928
Xpr1	xenotropic and polytropic retrovirus receptor 1	1.59003	0.0257474	-1.5305	0.00467385
Dnajc2	DnaJ (Hsp40) homolog, subfamily C, member 2	1.58989	0.0107684	ns	ns
Mdm4	transformed mouse 3T3 cell double minute 4	1.58986	0.0233091	-1.25668	0.0346646
Lemd3	LEM domain containing 3	1.58954	0.0169728	-1.31876	0.0165551
Ubr2	ubiquitin protein ligase E3 component n-recognin 2	1.58953	0.0116748	ns	ns
Aox3	aldehyde oxidase 3	1.58945	0.071807	ns	ns
Dach2	dachshund 2 (Drosophila)	1.58936	0.00915326	ns	ns
Tor1aip1	torsin A interacting protein 1	1.58936	0.00557117	-1.33162	0.0327292
Arfgef2	ADP-ribosylation factor guanine nucleotide-exchange factor 2 (brefeldin A-inhibited)	1.58912	0.0464032	-1.4408	0.0605668
Map2k3	mitogen-activated protein kinase kinase 3	1.58903	0.00455255	-1.81392	0.00121779
Vmn2r116	vomeronasal 2, receptor 116	1.58854	0.0296779	ns	ns
Slc9a3	solute carrier family 9 (sodium/hydrogen exchanger), member 3	1.58848	0.0853453	-1.65588	0.00175302
Foxn2	forkhead box N2	1.58825	0.0106235	-1.35133	0.00104714
Cpm	carboxypeptidase M	1.58796	0.00971426	-1.3861	0.00221127
Zfp280d	zinc finger protein 280D	1.58788	0.00312366	-1.27702	0.0188746
Mrps30	mitochondrial ribosomal protein S30	1.58767	0.0111513	-1.30277	0.0120422
Lrrc47	leucine rich repeat containing 47	1.58675	0.0272243	-1.26533	0.00814848
Olfr685	olfactory receptor 685	1.58673	0.087636	ns	ns
Pwp1	PWP1 homolog (S. cerevisiae)	1.58642	0.0222622	-1.2373	0.00960568
Gabarapl2	gamma-aminobutyric acid (GABA) A receptor-associated protein-like 2	1.58625	0.0246017	-1.47279	0.0178982
Inca1	inhibitor of CDK, cyclin A1 interacting protein 1	1.58615	0.0151776	ns	ns
Zfp358	zinc finger protein 358	1.58584	0.00390195	ns	ns
Mir692-1	microRNA 692-1	1.58512	0.0221621	ns	ns
Btg1	B-cell translocation gene 1, anti-proliferative	1.58497	0.00367116	-1.34835	0.0647377
Gemin6	gem (nuclear organelle) associated protein 6	1.58446	0.00786839	-1.46567	0.00895416
Dnaja2	DnaJ (Hsp40) homolog, subfamily A, member 2	1.58395	0.0166739	-1.37111	0.00567252
Hnrnpu	heterogeneous nuclear ribonucleoprotein U	1.58365	0.00383956	-1.4108	0.000292885
Gm12482	nascent polypeptide-associated complex alpha polypeptide pseudogene	1.58339	0.0286518	-1.46177	0.0549963
Paxip1	PAX interacting (with transcription-activation domain) protein 1	1.5832	0.0276026	-1.36107	0.00814667
Fbxo6	F-box protein 6	1.58288	0.0165109	-1.26939	0.00894326
Gm13961	predicted gene 13961	1.58256	0.0208308	ns	ns
Gatad2b	GATA zinc finger domain containing 2B	1.58234	0.0232123	ns	ns
Wdr26	WD repeat domain 26	1.58223	0.00346268	-1.24295	0.0324121
Lrrc61	leucine rich repeat containing 61	1.5822	0.0146246	ns	ns
Pla1a	phospholipase A1 member A	1.58188	0.0217261	-2.58883	0.000993497
Irf2bp2	interferon regulatory factor 2 binding protein 2	1.58171	0.0237156	-1.39157	0.0227674
Tmem43	transmembrane protein 43	1.58118	0.0359255	-1.86414	0.00124296
Taf1d	TATA box binding protein (Tbp)-associated factor, RNA polymerase I, D	1.58104	0.020281	-1.32045	0.0484105
F830116E18Rik	RIKEN cDNA F830116E18 gene	1.581	0.00505591	ns	ns
Dram1	DNA-damage regulated autophagy modulator 1	1.58047	0.0290192	-1.41388	0.0922779
Eif3j	eukaryotic translation initiation factor 3, subunit J	1.58024	0.0159726	-1.36224	0.00422928
Zdhhc14	zinc finger, DHHC domain containing 14	1.5802	0.00174335	-1.2826	0.0753037
Gm13487	predicted gene 13487	1.58005	0.019642	ns	ns
6030405A18Rik	RIKEN cDNA 6030405A18 gene	1.57955	0.00823449	ns	ns
Sod1	superoxide dismutase 1, soluble	1.57933	0.00720392	-1.21539	0.0124635
Casc3	cancer susceptibility candidate 3	1.57928	0.00534482	-1.35909	0.0367001
Tcea2	transcription elongation factor A (SII), 2	1.57897	0.0203143	ns	ns
Kng1	kininogen 1	1.57893	0.0602925	ns	ns
Gab1	growth factor receptor bound protein 2-associated protein 1	1.57856	0.00944536	ns	ns
Lonrf3	LON peptidase N-terminal domain and ring finger 3	1.57756	0.0576728	ns	ns
Trim54	tripartite motif-containing 54	1.57599	0.019004	ns	ns
Kif1c	kinesin family member 1C	1.57587	0.00402326	-1.68644	0.00272958
Dcaf6	DDB1 and CUL4 associated factor 6	1.57539	0.00962377	-1.14724	0.0674989
Arl4d	ADP-ribosylation factor-like 4D	1.57452	0.0803218	-1.31446	0.05063
Bbc3	BCL2 binding component 3	1.57408	0.0168921	ns	ns
Tmem87b	transmembrane protein 87B	1.57366	0.00319302	-1.35442	0.040268
Rpf1	ribosome production factor 1 homolog (S. cerevisiae)	1.57344	0.0269918	ns	ns
Amigo2	adhesion molecule with Ig like domain 2	1.57305	0.00222836	-1.31557	0.0269456
Cul1	cullin 1	1.57304	0.0039092	-1.36773	0.0028161
Erbb2ip	Erbb2 interacting protein	1.57296	0.011384	-1.18679	0.0547514
Synj2	synaptojanin 2	1.57262	0.00372251	ns	ns
Arfgef2	ADP-ribosylation factor guanine nucleotide-exchange factor 2 (brefeldin A-inhibited)	1.57213	0.0235018	-1.41577	0.00131219
Ube2g1	ubiquitin-conjugating enzyme E2G 1 (UBC7 homolog, C. elegans)	1.57136	0.00969879	-1.58511	0.0153284
Naca	nascent polypeptide-associated complex alpha polypeptide	1.5711	0.00484963	-1.21992	0.00588706
Olfr1177	olfactory receptor 1177	1.57096	0.00999955	ns	ns
D4Wsu53e	DNA segment, Chr 4, Wayne State University 53, expressed	1.57079	0.00759553	-1.44514	0.0952004
Ston1	stonin 1	1.57062	0.000554482	ns	ns
Itga10	integrin, alpha 10	1.5706	0.0236696	ns	ns
Prosc	proline synthetase co-transcribed	1.57029	0.0136208	ns	ns
Itga3	integrin alpha 3	1.57022	0.0185072	-1.31265	0.0640829
Sbds	Shwachman-Bodian-Diamond syndrome homolog (human)	1.57021	0.0113425	ns	ns
Trim23	tripartite motif-containing 23	1.56977	0.0170699	ns	ns
Ssfa2	sperm specific antigen 2	1.56959	0.00501057	-1.52741	0.00952055
Apoc2	apolipoprotein C-II	1.56918	0.0250273	ns	ns
Ralbp1	ralA binding protein 1	1.56877	0.00105905	-1.21807	0.0365107
Gstm3	glutathione S-transferase, mu 3	1.56875	0.0411698	1.8015	0.00611751
Lrrc36	leucine rich repeat containing 36	1.56874	0.00666943	-1.75301	0.0061261
Mmp28	matrix metallopeptidase 28 (epilysin)	1.56817	0.00169818	ns	ns
Sec62	SEC62 homolog (S. cerevisiae)	1.56816	0.000837944	-1.38658	0.00907674
Xab2	XPA binding protein 2	1.56811	0.000710495	-1.24575	0.0236324
Tmem120a	transmembrane protein 120A	1.56782	0.0382771	ns	ns
Rabac1	Rab acceptor 1 (prenylated)	1.56739	0.00780844	ns	ns
Vsig10	V-set and immunoglobulin domain containing 10	1.56699	0.0120281	ns	ns
Cutc	cutC copper transporter homolog (E.coli)	1.56698	0.00200891	1.2593	0.0822449
Sec63	SEC63-like (S. cerevisiae)	1.56681	0.00868667	-1.22499	0.0190306
Rcl1	RNA terminal phosphate cyclase-like 1	1.56623	0.00527409	ns	ns
Setbp1	SET binding protein 1	1.5656	0.0364597	-1.83678	0.00681146
Impdh2	inosine 5'-phosphate dehydrogenase 2	1.56558	0.00430306	ns	ns
Tspo2	translocator protein 2	1.56554	0.0758347	ns	ns
Gm11225	predicted gene 11225	1.56553	0.0128036	ns	ns
Nop14	NOP14 nucleolar protein homolog (yeast)	1.56547	0.00438882	-1.34737	0.00346717
Fam124a	family with sequence similarity 124, member A	1.56438	0.00117208	ns	ns
Usp2	ubiquitin specific peptidase 2	1.56421	0.0125322	-1.41038	0.0284185
Ppm1d	protein phosphatase 1D magnesium-dependent, delta isoform	1.56418	0.0273796	ns	ns
Glud1	glutamate dehydrogenase 1	1.56413	0.0228391	-1.76724	0.000339144
Tollip	toll interacting protein	1.564	0.0147907	-1.21038	0.00859499
Sval2	seminal vesicle antigen-like 2	1.56295	0.0462576	ns	ns
Eif1	eukaryotic translation initiation factor 1	1.56274	0.0264056	ns	ns
Psmd2	proteasome (prosome, macropain) 26S subunit, non-ATPase, 2	1.5615	0.00554578	-1.49475	0.000104324
Rit1	Ras-like without CAAX 1	1.56128	0.00662729	1.42771	0.0211983
Riok3	RIO kinase 3 (yeast)	1.56125	0.00973749	-1.22926	0.0240415
Sympk	symplekin	1.56006	0.00256382	-1.2494	0.0108204
Sin3a	transcriptional regulator, SIN3A (yeast)	1.55966	0.0176044	-1.40562	0.00955475
Ift74	intraflagellar transport 74 homolog (Chlamydomonas)	1.5593	0.052574	ns	ns
9130404D08Rik	RIKEN cDNA 9130404D08 gene	1.55901	0.00551759	-1.13721	0.0583609
Trnau1ap	tRNA selenocysteine 1 associated protein 1	1.55878	0.000339335	-1.40752	0.00120781
Kif1c	kinesin family member 1C	1.5587	0.000977749	-1.61567	0.00125051
2810453I06Rik	RIKEN cDNA 2810453I06 gene	1.55796	0.0121626	-1.3875	0.0229222
Mfsd7b	major facilitator superfamily domain containing 7B	1.55757	0.00753062	-1.74481	0.00465717
Fam59a	family with sequence similarity 59, member A	1.55699	0.0133404	-1.52129	0.00320508
Tex264	testis expressed gene 264	1.55674	0.00300979	-1.32909	0.0264114
Rbm25	RNA binding motif protein 25	1.55625	0.0100105	-1.52354	0.00210168
Golga4	golgi autoantigen, golgin subfamily a, 4	1.5558	0.00744735	-1.19172	0.0235309
Wipi2	WD repeat domain, phosphoinositide interacting 2	1.55577	0.00972826	ns	ns
Olfr141	olfactory receptor 141	1.55539	0.0987682	ns	ns
Psma5	proteasome (prosome, macropain) subunit, alpha type 5	1.55537	0.00701174	-1.56327	0.0192251
Tgm2	transglutaminase 2, C polypeptide	1.55534	0.00267055	-1.65708	0.00241479
Spin3	spindlin family, member 3	1.55522	0.0346437	ns	ns
Fzd5	frizzled homolog 5 (Drosophila)	1.55511	0.0544348	ns	ns
Psmd3	proteasome (prosome, macropain) 26S subunit, non-ATPase, 3	1.55493	0.00413199	-1.47902	0.00526568
Sidt2	SID1 transmembrane family, member 2	1.55482	0.0216112	ns	ns
2810026P18Rik	RIKEN cDNA 2810026P18 gene	1.55433	0.0433031	ns	ns
Orc2l	origin recognition complex, subunit 2-like (S. cerevisiae)	1.55406	0.0262956	-1.56918	0.002097
Gm5531	predicted gene 5531	1.55371	0.0857179	ns	ns
Dirc2	disrupted in renal carcinoma 2 (human)	1.55365	0.0493779	ns	ns
Crybg3	beta-gamma crystallin domain containing 3	1.55345	0.0260004	-1.31013	0.0134778
Cebpz	CCAAT/enhancer binding protein zeta	1.55331	0.00356186	-1.29093	0.00384834
Sugt1	SGT1, suppressor of G2 allele of SKP1 (S. cerevisiae)	1.55327	0.0163501	-1.46661	0.000504134
Crtc2	CREB regulated transcription coactivator 2	1.55278	0.0404891	ns	ns
Ang	angiogenin, ribonuclease, RNase A family, 5	1.55245	0.00322148	ns	ns
Csnk1e	casein kinase 1, epsilon	1.55201	0.00979491	ns	ns
Mir218-2	microRNA 218-2	1.5516	0.0730583	ns	ns
A4galt	alpha 1,4-galactosyltransferase	1.55146	0.00609586	-1.72304	0.0134269
Rabggtb	RAB geranylgeranyl transferase, b subunit	1.55123	0.00678491	-1.35008	0.00789631
Car14	carbonic anhydrase 14	1.55103	0.0904761	ns	ns
Pex1	peroxisomal biogenesis factor 1	1.55057	0.00112504	ns	ns
Sema3g	sema domain, immunoglobulin domain (Ig), short basic domain, secreted, (semaphorin) 3G	1.55047	0.00392343	ns	ns
Mocos	molybdenum cofactor sulfurase	1.55041	0.00327801	ns	ns
Efnb1	ephrin B1	1.55005	0.00189455	ns	ns
Pcif1	PDX1 C-terminal inhibiting factor 1	1.54994	0.00137893	ns	ns
Ddx20	DEAD (Asp-Glu-Ala-Asp) box polypeptide 20	1.54899	0.0105094	-1.33316	0.00159855
Vars	valyl-tRNA synthetase	1.54886	0.00908239	-1.31663	0.0135848
Gda	guanine deaminase	1.54869	0.0748163	-2.38182	4.32886e-05
Rpusd2	RNA pseudouridylate synthase domain containing 2	1.54858	0.00281638	-1.31626	0.0522647
Snord49b	small nucleolar RNA, C/D box 49B	1.54853	0.0681205	-1.41983	0.0914073
Gemin5	gem (nuclear organelle) associated protein 5	1.5481	0.00521915	-1.35536	0.0398681
Rxrb	retinoid X receptor beta	1.54777	0.022718	-1.39731	0.0059902
Ldhb	lactate dehydrogenase B	1.54769	0.0443305	-1.31032	0.0137001
Vmn1r117	vomeronasal 1 receptor 117	1.54759	0.00129173	ns	ns
Gm15441	predicted gene 15441	1.54714	0.0192385	ns	ns
Snora75	small nucleolar RNA, H/ACA box 75	1.54688	0.0386169	1.22884	0.0280058
Aph1c	anterior pharynx defective 1c homolog (C. elegans)	1.5467	0.0882977	ns	ns
Gm9884	predicted gene 9884	1.54635	0.0839729	ns	ns
Gaa	glucosidase, alpha, acid	1.54625	0.00206784	-1.5156	0.0191645
Nudcd3	NudC domain containing 3	1.54607	0.0267114	1.31705	0.0184189
Rnf146	ring finger protein 146	1.54564	0.0181843	-1.26072	0.0142841
Lmo4	LIM domain only 4	1.54545	0.0919676	-1.31256	0.0523386
4921517D21Rik	RIKEN cDNA 4921517D21 gene	1.54542	0.0559286	ns	ns
Edem1	ER degradation enhancer, mannosidase alpha-like 1	1.54488	0.0777803	-2.12629	0.00152424
Naca	nascent polypeptide-associated complex alpha polypeptide	1.54425	0.00545442	-1.24541	0.00590481
Wtap	Wilms' tumour 1-associating protein	1.54361	0.0408873	ns	ns
Zfp592	zinc finger protein 592	1.54347	0.0135517	-1.45377	0.00338269
Cln5	ceroid-lipofuscinosis, neuronal 5	1.5434	0.0071022	-1.56741	0.000844967
Ccni	cyclin I	1.54329	0.00220809	-1.35469	0.00151609
Fcho2	FCH domain only 2	1.54309	0.00731198	ns	ns
Ndrg1	N-myc downstream regulated gene 1	1.54215	0.002421	-1.17316	0.0353958
Ccdc85a	coiled-coil domain containing 85A	1.54167	0.012476	ns	ns
R3hdm1	R3H domain 1 (binds single-stranded nucleic acids)	1.54131	0.0055802	-1.19177	0.051581
Ppp2r3c	protein phosphatase 2, regulatory subunit B'', gamma	1.54095	0.04624	ns	ns
Ppp2r3c	protein phosphatase 2, regulatory subunit B'', gamma	1.54095	0.04624	ns	ns
Ddx27	DEAD (Asp-Glu-Ala-Asp) box polypeptide 27	1.54072	0.019422	ns	ns
Snta1	syntrophin, acidic 1	1.54002	0.00966941	-1.32949	0.0347203
Ggt5	gamma-glutamyltransferase 5	1.53982	0.0116071	ns	ns
2410016O06Rik	RIKEN cDNA 2410016O06 gene	1.53982	0.0017304	-1.77101	0.000262143
Clec1a	C-type lectin domain family 1, member a	1.53955	0.000731242	-1.22519	0.0180169
Txnl1	thioredoxin-like 1	1.53844	0.00883193	-1.67628	0.00119972
Ccnl2	cyclin L2	1.53843	0.00119433	-1.14373	0.0280931
Ubr4	ubiquitin protein ligase E3 component n-recognin 4	1.53821	0.00838609	-1.47393	0.00697231
Gm1614	predicted gene 1614	1.53681	0.0182541	-1.70055	0.00187923
Ppp1r13l	protein phosphatase 1, regulatory (inhibitor) subunit 13 like	1.53662	0.0239648	ns	ns
Agpat2	1-acylglycerol-3-phosphate O-acyltransferase 2 (lysophosphatidic acid acyltransferase, beta)	1.53639	0.0491625	-1.88385	0.0162353
Arfgef2	ADP-ribosylation factor guanine nucleotide-exchange factor 2 (brefeldin A-inhibited)	1.53634	0.034452	-1.39526	0.0091639
Mphosph10	M-phase phosphoprotein 10 (U3 small nucleolar ribonucleoprotein)	1.53616	0.011391	-1.637	0.000187236
Six4	sine oculis-related homeobox 4 homolog (Drosophila)	1.53604	0.0432111	ns	ns
Tigd2	tigger transposable element derived 2	1.53589	0.00877534	ns	ns
Inf2	inverted formin, FH2 and WH2 domain containing	1.53548	0.000800812	-1.1266	0.0489314
Kng2	kininogen 2	1.53545	0.0683637	ns	ns
Acvr1b	activin A receptor, type 1B	1.53527	0.00753169	-1.37839	0.00646102
Xrn2	5'-3' exoribonuclease 2	1.5352	0.0098365	ns	ns
Kcmf1	potassium channel modulatory factor 1	1.53481	0.0139457	-1.25061	0.00136215
Dok6	docking protein 6	1.53458	0.00946633	ns	ns
Ldhb	lactate dehydrogenase B	1.53434	0.0572941	-1.30494	0.0333856
Hagh	hydroxyacyl glutathione hydrolase	1.53407	0.0278506	-1.80886	0.000305053
Raf1	v-raf-leukemia viral oncogene 1	1.53311	0.0373009	-1.52012	0.00356885
Rnf160	ring finger protein 160	1.53274	0.0183833	-1.42725	0.00638346
Cep350	centrosomal protein 350	1.53262	0.012643	-1.6553	0.00828255
Olfr1393	olfactory receptor 1393	1.53241	0.0133011	ns	ns
Gatsl2	GATS protein-like 2	1.53168	0.0177533	ns	ns
Psma7	proteasome (prosome, macropain) subunit, alpha type 7	1.53166	0.0172082	-1.56345	0.0215184
Snord16a	small nucleolar RNA, C/D box 16A	1.53135	0.0158941	ns	ns
Klhl34	kelch-like 34 (Drosophila)	1.53133	0.0487613	ns	ns
Klf4	Kruppel-like factor 4 (gut)	1.53129	0.0647644	ns	ns
Npas2	neuronal PAS domain protein 2	1.5312	0.0261438	ns	ns
Col4a3bp	collagen, type IV, alpha 3 (Goodpasture antigen) binding protein	1.53101	0.00181175	-1.21813	0.0769539
Fkbpl	FK506 binding protein-like	1.53023	0.00537571	ns	ns
Phc1	polyhomeotic-like 1 (Drosophila)	1.5296	0.00232381	ns	ns
Art1	ADP-ribosyltransferase 1	1.52933	0.0021546	ns	ns
Crnkl1	Crn, crooked neck-like 1 (Drosophila)	1.52898	0.00812702	-1.36959	0.0117061
Fip1l1	FIP1 like 1 (S. cerevisiae)	1.52837	0.0128722	-1.39669	0.00574442
Rusc2	RUN and SH3 domain containing 2	1.52825	0.00917963	-1.43492	0.00377874
Spata1	spermatogenesis associated 1	1.52786	0.00150371	ns	ns
Bag5	BCL2-associated athanogene 5	1.52725	0.00577561	-1.499	0.00325639
Amy2a5	amylase 2a5	1.52715	0.00455047	ns	ns
Amy2a5	amylase 2a5	1.52715	0.00455047	ns	ns
Amy2a5	amylase 2a5	1.52715	0.00455047	ns	ns
Amy2a5	amylase 2a5	1.52715	0.00455047	ns	ns
Mll1	myeloid/lymphoid or mixed-lineage leukemia 1	1.52693	0.00521764	-1.35681	0.0151867
Gm10397	predicted gene 10397	1.5269	0.00136699	-1.33246	0.00446895
Zwint	ZW10 interactor	1.5269	0.0356547	-1.38436	0.00199775
Cd24a	CD24a antigen	1.52663	0.0650216	-3.49082	0.0205261
8430429K09Rik	RIKEN cDNA 8430429K09 gene	1.52611	0.0686766	ns	ns
Lpin3	lipin 3	1.52555	0.00565072	ns	ns
Pcf11	cleavage and polyadenylation factor subunit homolog (S. cerevisiae)	1.52531	0.00545007	-1.40767	0.00413266
Pnpla3	patatin-like phospholipase domain containing 3	1.5253	0.0150811	-3.12826	0.0118255
Nipbl	Nipped-B homolog (Drosophila)	1.52525	0.00579883	-1.26486	0.0200825
Uvrag	UV radiation resistance associated gene	1.52525	0.00576147	-1.47022	0.00148346
Gzf1	GDNF-inducible zinc finger protein 1	1.52522	0.0478743	-1.63171	0.00406145
Zfp346	zinc finger protein 346	1.52457	0.0435529	1.56798	0.0417894
Gatsl2	GATS protein-like 2	1.52432	0.0246076	ns	ns
Fbxw8	F-box and WD-40 domain protein 8	1.5242	0.00872488	-1.27003	0.00916233
Gtpbp4	GTP binding protein 4	1.52381	0.0128936	-1.26188	0.039269
Ces1	carboxylesterase 1	1.52372	0.0462827	ns	ns
Agap2	ArfGAP with GTPase domain, ankyrin repeat and PH domain 2	1.52372	0.0101082	ns	ns
Slc12a6	solute carrier family 12, member 6	1.52366	0.00557535	-1.62962	0.00977358
Fiz1	Flt3 interacting zinc finger protein 1	1.5234	0.0230392	-1.3313	0.00800942
Stx3	syntaxin 3	1.5231	0.00780084	ns	ns
Zfp143	zinc finger protein 143	1.52292	0.0444696	-1.18149	0.0459759
Tcn2	transcobalamin 2	1.5225	0.00133218	-1.31127	0.0686241
Wbscr16	Williams-Beuren syndrome chromosome region 16 homolog (human)	1.52248	0.00632442	-1.52273	0.00150745
Zfp655	zinc finger protein 655	1.52247	0.00242254	ns	ns
Tmco4	transmembrane and coiled-coil domains 4	1.52198	0.00993968	-1.38505	0.0148815
Bdnf	brain derived neurotrophic factor	1.5216	0.0691739	ns	ns
Bcl9	B-cell CLL/lymphoma 9	1.52131	0.04324	-1.4458	0.0277809
Atp6ap2	ATPase, H+ transporting, lysosomal accessory protein 2	1.52129	0.00948731	-1.71041	0.00121866
Nr2c2	nuclear receptor subfamily 2, group C, member 2	1.52106	0.00691101	-1.38781	0.00696952
Nfe2l2	nuclear factor, erythroid derived 2, like 2	1.52099	0.00852481	-2.06828	0.0110029
Rasd2	RASD family, member 2	1.52054	0.000121257	1.55895	0.0591331
Sik3	SIK family kinase 3	1.52018	0.0152839	ns	ns
Dcaf10	DDB1 and CUL4 associated factor 10	1.51972	0.0510079	-1.22327	0.0648327
AA388235	expressed sequence AA388235	1.51918	0.0734783	1.6262	0.0171423
Snw1	SNW domain containing 1	1.51889	0.0184779	-1.20593	0.0103904
Etfdh	electron transferring flavoprotein, dehydrogenase	1.51841	0.063947	-1.93848	0.00311804
Tbc1d25	TBC1 domain family, member 25	1.51787	0.000113226	ns	ns
Nrbf2	nuclear receptor binding factor 2	1.51747	0.00245291	-1.25584	0.00881449
Pcyt1a	phosphate cytidylyltransferase 1, choline, alpha isoform	1.51734	0.00725074	-1.28341	0.0233466
4933407C03Rik	RIKEN cDNA 4933407C03 gene	1.51714	0.00221485	-1.6673	0.018469
Mrgprg	MAS-related GPR, member G	1.51703	0.00388826	ns	ns
Mms19	MMS19 (MET18 S. cerevisiae)	1.51702	0.00217371	ns	ns
Ppp2r2d	protein phosphatase 2, regulatory subunit B, delta isoform	1.51658	0.0106548	-1.24786	0.00469162
Mapkapk3	mitogen-activated protein kinase-activated protein kinase 3	1.51629	0.0433924	-2.38609	0.00188211
Bnip3l	BCL2/adenovirus E1B interacting protein 3-like	1.51607	0.0183451	-1.31772	0.0147508
Mllt6	myeloid/lymphoid or mixed-lineage leukemia (trithorax homolog, Drosophila); translocated to, 6	1.51564	0.0057986	ns	ns
Mcat	malonyl CoA:ACP acyltransferase (mitochondrial)	1.5156	0.0188794	-1.46394	0.00816139
Ech1	enoyl coenzyme A hydratase 1, peroxisomal	1.51516	0.0299255	-1.34416	0.00427354
1500003O03Rik	RIKEN cDNA 1500003O03 gene	1.51512	0.0113577	-1.338	0.0135895
Tle1	transducin-like enhancer of split 1, homolog of Drosophila E(spl)	1.51493	0.00520313	-1.48498	0.00239741
Pank1	pantothenate kinase 1	1.51472	0.0734459	-1.34975	0.0179284
Atp13a3	ATPase type 13A3	1.51458	0.0542782	-1.9043	0.00756
Siah1a	seven in absentia 1A	1.51411	0.00939071	ns	ns
Pum2	pumilio 2 (Drosophila)	1.51398	0.00811521	-1.32254	0.0235659
Ftsj3	FtsJ homolog 3 (E. coli)	1.51393	0.0149473	-1.571	0.000486638
Ctsk	cathepsin K	1.51348	0.0235975	-1.73704	0.0112334
Arfgef2	ADP-ribosylation factor guanine nucleotide-exchange factor 2 (brefeldin A-inhibited)	1.51315	0.0489607	-1.36194	0.014615
Slc2a4	solute carrier family 2 (facilitated glucose transporter), member 4	1.51243	0.0205117	-1.67184	0.0226363
Crebbp	CREB binding protein	1.51222	0.0123799	-1.28789	0.0220637
Slc25a38	solute carrier family 25, member 38	1.51202	0.036157	-1.3753	0.0434657
Dci	dodecenoyl-Coenzyme A delta isomerase (3,2 trans-enoyl-Coenyme A isomerase)	1.51199	0.0187622	-1.64241	0.00610242
Gm16410	STAT3-interacting protein as a repressor pseudogene	1.51178	0.0109118	ns	ns
Sox17	SRY-box containing gene 17	1.51161	0.0324334	ns	ns
Baz2b	bromodomain adjacent to zinc finger domain, 2B	1.51116	0.0054632	-1.43714	0.00960058
Cstb	cystatin B	1.51093	0.0110386	-1.4009	0.0509216
Tbc1d4	TBC1 domain family, member 4	1.51083	0.0030821	-1.43289	0.00612108
Olfr355	olfactory receptor 355	1.51061	0.0745999	ns	ns
Atp1a2	ATPase, Na+/K+ transporting, alpha 2 polypeptide	1.51025	0.00906201	-1.4284	0.000462069
Nbr1	neighbor of Brca1 gene 1	1.5102	0.013081	-1.43142	0.00172316
Cd320	CD320 antigen	1.51019	0.0129399	ns	ns
Ivns1abp	influenza virus NS1A binding protein	1.51002	0.0311323	ns	ns
Ahnak2	AHNAK nucleoprotein 2	1.50942	0.00416447	ns	ns
Luc7l	Luc7 homolog (S. cerevisiae)-like	1.50907	0.0115382	-1.35406	0.0220103
Pitrm1	pitrilysin metallepetidase 1	1.50889	0.00567344	-1.36395	0.0067474
Cyp4f14	cytochrome P450, family 4, subfamily f, polypeptide 14	1.5087	0.0226061	ns	ns
Rnmt	RNA (guanine-7-) methyltransferase	1.50869	0.00708251	-1.25662	0.0090055
Ctage5	CTAGE family, member 5	1.50862	0.0345953	-1.27309	0.0362874
Gm6194	transmembrane protein 189 pseudogene	1.50828	0.0661521	-1.28022	0.0124227
Taf1d	TATA box binding protein (Tbp)-associated factor, RNA polymerase I, D	1.50761	0.00640369	-1.36212	0.0785839
1300014I06Rik	RIKEN cDNA 1300014I06 gene	1.50757	0.00658129	ns	ns
Ang2	angiogenin, ribonuclease A family, member 2	1.50749	0.00184801	ns	ns
Setd6	SET domain containing 6	1.5074	0.0110413	ns	ns
Cpsf4	cleavage and polyadenylation specific factor 4	1.50709	0.00921962	-1.36624	0.0384845
Hibadh	3-hydroxyisobutyrate dehydrogenase	1.50652	0.0252961	-1.52719	0.00365498
Ythdf1	YTH domain family 1	1.506	0.0379647	-1.4265	0.00153706
Bnip3l	BCL2/adenovirus E1B interacting protein 3-like	1.50599	0.0194951	-1.34121	0.0112065
Dcaf8	DDB1 and CUL4 associated factor 8	1.50545	0.0215868	-1.21518	0.0438124
Pacs1	phosphofurin acidic cluster sorting protein 1	1.50541	0.0281004	-1.5632	0.00506932
Cyp2g1	cytochrome P450, family 2, subfamily g, polypeptide 1	1.5053	0.0721103	ns	ns
1700047I17Rik1	RIKEN cDNA 1700047I17 gene 1	1.50502	0.0470558	ns	ns
Npm1	nucleophosmin 1	1.50424	0.00444482	ns	ns
Josd1	Josephin domain containing 1	1.50416	0.023028	-2.00015	0.00221288
Nrbf2	nuclear receptor binding factor 2	1.50377	0.00487783	-1.28622	0.010779
Nrbf2	nuclear receptor binding factor 2	1.50377	0.00487783	-1.28622	0.010779
Tmod2	tropomodulin 2	1.50318	0.011322	-1.38572	0.0292847
Tom1	target of myb1 homolog (chicken)	1.50237	0.0176023	ns	ns
Nubpl	nucleotide binding protein-like	1.50228	0.0244907	-1.68498	0.0115124
Slc16a9	solute carrier family 16 (monocarboxylic acid transporters), member 9	1.50226	0.00293467	-1.71324	0.00420513
Ankrd13b	ankyrin repeat domain 13b	1.50223	0.00776259	-1.19384	0.0201043
1110018J18Rik	RIKEN cDNA 1110018J18 gene	1.50159	0.0153651	-1.22865	0.0637214
Fam126b	family with sequence similarity 126, member B	1.50149	0.0111825	-1.63538	0.00858972
Plscr4	phospholipid scramblase 4	1.50053	0.000177025	-1.41243	0.0283381
Rsbn1l	round spermatid basic protein 1-like	1.50032	0.00930524	-1.18504	0.0106484
Zcchc14	zinc finger, CCHC domain containing 14	1.50032	0.00931179	-1.4586	0.0195515
Dixdc1	DIX domain containing 1	1.50025	0.0763829	2.11251	0.00595635
2810453I06Rik	RIKEN cDNA 2810453I06 gene	1.49985	0.0171375	-1.48993	0.00668644
Wdtc1	WD and tetratricopeptide repeats 1	1.49982	0.00723517	-1.33521	0.0405007
Nova1	neuro-oncological ventral antigen 1	1.49958	0.0295168	-1.84549	0.0240086
Rbm27	RNA binding motif protein 27	1.49953	0.0158248	-1.70366	0.000235527
Lrch1	leucine-rich repeats and calponin homology (CH) domain containing 1	1.49939	0.000962722	-1.53535	0.0224489
Suox	sulfite oxidase	1.49936	0.0416531	-1.88721	0.00147026
Olfr1034	olfactory receptor 1034	1.49915	0.0768303	-5.56505	0.0854484
Timp3	tissue inhibitor of metalloproteinase 3	1.49908	0.019626	1.66609	0.0256244
Cyyr1	cysteine and tyrosine-rich protein 1	1.49863	0.00674897	-1.49308	0.0173914
Zbtb39	zinc finger and BTB domain containing 39	1.49822	0.00563212	-1.31248	0.0145766
Smpdl3a	sphingomyelin phosphodiesterase, acid-like 3A	1.49811	0.0204236	ns	ns
Ivns1abp	influenza virus NS1A binding protein	1.4978	0.0367149	1.41158	0.00141636
Atp11c	ATPase, class VI, type 11C	1.49778	0.00539127	-1.26491	0.07049
Gigyf1	GRB10 interacting GYF protein 1	1.49731	0.00769231	ns	ns
Arrdc5	arrestin domain containing 5	1.49661	0.00944348	ns	ns
Mfap1a	microfibrillar-associated protein 1A	1.49649	0.00812093	-1.39096	0.00628335
Arfgef2	ADP-ribosylation factor guanine nucleotide-exchange factor 2 (brefeldin A-inhibited)	1.49627	0.0150656	-1.46485	0.00128959
Myocd	myocardin	1.49558	0.0754937	-1.44093	0.00532137
Slc30a2	solute carrier family 30 (zinc transporter), member 2	1.49536	0.000595849	ns	ns
Myl3	myosin, light polypeptide 3	1.49533	0.0489898	-1.3148	0.00679711
Mospd1	motile sperm domain containing 1	1.4951	0.0267714	1.31709	0.0230585
Herc2	hect (homologous to the E6-AP (UBE3A) carboxyl terminus) domain and RCC1 (CHC1)-like domain (RLD) 2	1.49481	0.0148641	-1.32949	0.00301698
Lsg1	large subunit GTPase 1 homolog (S. cerevisiae)	1.49479	0.010958	-1.20115	0.0464035
Tom1	target of myb1 homolog (chicken)	1.49448	0.0180909	ns	ns
Abcg1	ATP-binding cassette, sub-family G (WHITE), member 1	1.49403	0.0349064	ns	ns
Pde4d	phosphodiesterase 4D, cAMP specific	1.4939	0.00340212	-2.25821	0.00355601
Pus7	pseudouridylate synthase 7 homolog (S. cerevisiae)	1.49307	0.0178707	-1.77955	0.0165241
Cwc22	CWC22 spliceosome-associated protein homolog (S. cerevisiae)	1.49265	0.0138248	-1.3858	0.0234013
2610027L16Rik	RIKEN cDNA 2610027L16 gene	1.49228	0.0154693	-1.42609	0.0594725
Mfap1a	microfibrillar-associated protein 1A	1.49192	0.0131168	-1.41438	0.0141466
Amotl2	angiomotin-like 2	1.49029	0.046882	ns	ns
Dusp1	dual specificity phosphatase 1	1.48996	0.0329324	-1.95127	0.0530898
Art3	ADP-ribosyltransferase 3	1.48989	0.00961068	1.35248	0.018633
Clk3	CDC-like kinase 3	1.48976	0.000853818	-1.39123	0.0506671
Tmem57	transmembrane protein 57	1.48959	0.0240461	-1.29556	0.0128944
Taf4a	TAF4A RNA polymerase II, TATA box binding protein (TBP)-associated factor	1.48943	0.0139848	ns	ns
Glis3	GLIS family zinc finger 3	1.48874	0.0162399	ns	ns
Gm10674	predicted gene 10674	1.48863	0.0808945	ns	ns
Thrap3	thyroid hormone receptor associated protein 3	1.48848	0.0146887	-1.45023	0.00754252
Setd2	SET domain containing 2	1.48841	0.00767275	-1.37541	0.0167129
Ccdc21	coiled-coil domain containing 21	1.48782	0.00434732	-1.84406	0.00135759
2010011I20Rik	RIKEN cDNA 2010011I20 gene	1.4878	0.0496404	-1.47267	0.00414897
Gm13691	predicted gene 13691	1.48708	0.0453681	-1.26564	0.059488
Gm13691	predicted gene 13691	1.48708	0.0453681	-1.26564	0.059488
Gm13691	predicted gene 13691	1.48708	0.0453681	-1.26564	0.059488
Gm13691	predicted gene 13691	1.48708	0.0453681	-1.26564	0.059488
Gm13691	predicted gene 13691	1.48708	0.0453681	-1.26564	0.059488
Gm13691	predicted gene 13691	1.48708	0.0453681	-1.26564	0.059488
Gm13691	predicted gene 13691	1.48708	0.0453681	-1.26564	0.059488
2810474O19Rik	RIKEN cDNA 2810474O19 gene	1.48706	0.0345671	ns	ns
6330527O06Rik	RIKEN cDNA 6330527O06 gene	1.48704	0.0614847	ns	ns
S100a1	S100 calcium binding protein A1	1.48692	0.0369768	-1.33858	0.0393879
Ccdc52	coiled-coil domain containing 52	1.48638	0.0756223	-1.2883	0.0501683
Csnk2a2	casein kinase 2, alpha prime polypeptide	1.48636	0.0340924	-1.23702	0.0610201
Npm1	nucleophosmin 1	1.48607	0.00732897	-1.22052	0.0247882
Tns4	tensin 4	1.48587	0.0457423	ns	ns
Rnf160	ring finger protein 160	1.48538	0.00630077	-1.53529	0.00126375
Six1	sine oculis-related homeobox 1 homolog (Drosophila)	1.48528	0.0109719	-1.56878	0.0226758
Acr	acrosin prepropeptide	1.48528	0.0274181	1.9168	0.00398657
Ubc	ubiquitin C	1.48514	0.00779009	-1.26823	0.0176783
Fgfr3	fibroblast growth factor receptor 3	1.48508	0.0146118	ns	ns
Ctsf	cathepsin F	1.48493	0.0219743	ns	ns
Osbpl1a	oxysterol binding protein-like 1A	1.48487	0.0185514	-1.53167	0.00194002
Smc5	structural maintenance of chromosomes 5	1.48483	0.00190977	-1.16256	0.047317
Spen	SPEN homolog, transcriptional regulator (Drosophila)	1.4848	0.0176241	-1.26313	0.0107651
Oplah	5-oxoprolinase (ATP-hydrolysing)	1.48419	0.00933724	-1.41739	0.0444923
Fam76a	family with sequence similarity 76, member A	1.48416	0.0033231	-1.19636	0.0293593
1810058I24Rik	RIKEN cDNA 1810058I24 gene	1.48411	0.00436395	-1.48565	0.00558997
Tulp4	tubby like protein 4	1.48374	0.0319987	ns	ns
Pus7	pseudouridylate synthase 7 homolog (S. cerevisiae)	1.48314	0.0470567	-1.7685	0.00886221
Tnfrsf19	tumor necrosis factor receptor superfamily, member 19	1.48304	0.0130737	ns	ns
Ccndbp1	cyclin D-type binding-protein 1	1.48291	0.00146875	-1.42909	0.0346792
Ipo5	importin 5	1.4822	0.00500546	-1.52025	9.37398e-06
Rbm16	RNA binding motif protein 16	1.48215	0.00278538	-1.33279	0.012326
Wbp7	WW domain binding protein 7	1.48182	0.00437447	ns	ns
Ube2j2	ubiquitin-conjugating enzyme E2, J2 homolog (yeast)	1.48176	0.0119542	-1.43467	0.00030301
Ubxn6	UBX domain protein 6	1.48175	0.00912746	-1.18414	0.056474
Galnt7	UDP-N-acetyl-alpha-D-galactosamine: polypeptide N-acetylgalactosaminyltransferase 7	1.48171	0.0376742	-1.93853	0.0203313
4930538K18Rik	RIKEN cDNA 4930538K18 gene	1.48156	0.0101687	1.29415	0.097284
Mcm7	minichromosome maintenance deficient 7 (S. cerevisiae)	1.48121	0.0709969	ns	ns
Als2	amyotrophic lateral sclerosis 2 (juvenile) homolog (human)	1.48116	0.0131496	-1.66659	0.00394231
Ranbp2	RAN binding protein 2	1.48098	0.00790764	-1.4574	0.00586252
Setd1a	SET domain containing 1A	1.48082	0.0100071	-1.1907	0.0703868
Zfp639	zinc finger protein 639	1.48045	0.0239242	-1.31639	0.00679442
Irf4	interferon regulatory factor 4	1.4804	0.00277123	-1.8189	0.000922067
Acat1	acetyl-Coenzyme A acetyltransferase 1	1.48029	0.00509224	-1.86325	0.00456858
Id1	inhibitor of DNA binding 1	1.48029	0.0230539	-1.57798	0.0523686
Akap9	A kinase (PRKA) anchor protein (yotiao) 9	1.48029	0.0183948	-1.26503	0.00345465
4930412M03Rik	RIKEN cDNA 4930412M03 gene	1.48011	0.0169277	1.51566	0.0151348
Chrna2	cholinergic receptor, nicotinic, alpha polypeptide 2 (neuronal)	1.47991	0.00909706	-1.88356	0.0776716
Snora74a	small nucleolar RNA, H/ACA box 74A	1.47989	0.0197132	ns	ns
Supt5h	suppressor of Ty 5 homolog (S. cerevisiae)	1.47987	0.0146255	-1.16614	0.0979035
Plekhm3	pleckstrin homology domain containing, family M, member 3	1.47987	0.00454314	-1.30575	0.0209791
Slain2	SLAIN motif family, member 2	1.47896	0.000695228	-1.3849	0.0120855
Sned1	sushi, nidogen and EGF-like domains 1	1.47871	0.000223473	-2.13307	0.0238254
Cbfa2t3	core-binding factor, runt domain, alpha subunit 2, translocated to, 3 (human)	1.47869	0.00228867	ns	ns
Snora62	small nucleolar RNA, H/ACA box 62	1.47863	0.0110509	ns	ns
Rnf160	ring finger protein 160	1.4786	0.0320035	-1.50801	0.000340929
Olfr1449	olfactory receptor 1449	1.47837	0.0491557	ns	ns
Tgif1	TGFB-induced factor homeobox 1	1.47832	0.0270436	-1.54174	0.0492861
Olfr348	olfactory receptor 348	1.47777	0.01914	ns	ns
Brap	BRCA1 associated protein	1.47761	0.0246496	-1.14801	0.0322892
Clec4d	C-type lectin domain family 4, member d	1.47733	0.0693149	ns	ns
Cnbp	cellular nucleic acid binding protein	1.47678	0.00735505	-1.51347	0.0061366
Slc23a3	solute carrier family 23 (nucleobase transporters), member 3	1.47659	0.0717799	ns	ns
Nup133	nucleoporin 133	1.47647	0.00558883	-1.36245	0.0405858
Nfatc2ip	nuclear factor of activated T-cells, cytoplasmic, calcineurin-dependent 2 interacting protein	1.47638	0.00439022	-1.31576	0.00582126
Rbm25	RNA binding motif protein 25	1.47603	0.0645156	-1.53199	0.000314407
Dctn4	dynactin 4	1.47602	0.0226397	ns	ns
Ube4b	ubiquitination factor E4B, UFD2 homolog (S. cerevisiae)	1.47592	0.0043781	-1.17125	0.055493
Eif2b3	eukaryotic translation initiation factor 2B, subunit 3	1.47555	0.0137223	-1.37382	0.00871292
Wdr5	WD repeat domain 5	1.47485	0.00788542	-1.2472	0.0295068
Gm10417	predicted gene 10417	1.47475	0.0677641	ns	ns
Tlk2	tousled-like kinase 2 (Arabidopsis)	1.4747	0.0310783	-1.41744	0.00882141
Mir7-1	microRNA 7-1	1.47468	0.0837934	ns	ns
Snord32a	small nucleolar RNA, C/D box 32A	1.47408	0.0156668	ns	ns
Arl8a	ADP-ribosylation factor-like 8A	1.47395	0.0260236	-1.24165	0.0845947
Clca2	chloride channel calcium activated 2	1.47342	0.0538545	ns	ns
Xpa	xeroderma pigmentosum, complementation group A	1.47335	0.0418267	1.37354	0.0684097
4833420G17Rik	RIKEN cDNA 4833420G17 gene	1.4733	0.00618949	ns	ns
Wdr46	WD repeat domain 46	1.47321	0.00185327	-1.29148	0.0114716
Nxph3	neurexophilin 3	1.47309	0.0241178	ns	ns
Kcnc4	potassium voltage gated channel, Shaw-related subfamily, member 4	1.47305	0.00340615	ns	ns
Ptges3	prostaglandin E synthase 3 (cytosolic)	1.47271	0.0108115	-2.04533	5.76217e-05
Ppard	peroxisome proliferator activator receptor delta	1.47221	0.0407248	-1.91385	0.00257038
Thrb	thyroid hormone receptor beta	1.47181	0.0320303	-1.44329	0.0298843
Epc1	enhancer of polycomb homolog 1 (Drosophila)	1.47178	0.00194474	-1.3816	0.00322103
Rpain	RPA interacting protein	1.47176	0.00200205	ns	ns
Polr1b	polymerase (RNA) I polypeptide B	1.47166	0.00444054	-1.54	0.00253807
Dazap2	DAZ associated protein 2	1.47113	0.020299	ns	ns
Mut	methylmalonyl-Coenzyme A mutase	1.4711	0.010371	-1.76736	0.00503359
Gys1	glycogen synthase 1, muscle	1.47095	0.0214611	-2.56412	0.00203505
Mios	missing oocyte, meiosis regulator, homolog (Drosophila)	1.47086	0.00842058	-1.1899	0.0247822
Cdc14b	CDC14 cell division cycle 14 homolog B (S. cerevisiae)	1.47067	0.00682658	-1.23088	0.0713049
Abca5	ATP-binding cassette, sub-family A (ABC1), member 5	1.47056	0.00805423	-1.50067	0.00367155
Ddx3x	DEAD/H (Asp-Glu-Ala-Asp/His) box polypeptide 3, X-linked	1.47055	0.0161056	-1.40027	0.0673386
Trpv4	transient receptor potential cation channel, subfamily V, member 4	1.47023	0.0220279	ns	ns
Tmem151b	transmembrane protein 151B	1.46986	0.00312293	ns	ns
Gm10770	predicted gene 10770	1.4697	0.0993447	-1.3137	0.0884564
Cbll1	Casitas B-lineage lymphoma-like 1	1.46964	0.0214154	-1.25787	0.0525072
Enpp2	ectonucleotide pyrophosphatase/phosphodiesterase 2	1.46944	0.028591	ns	ns
2700078K21Rik	RIKEN cDNA 2700078K21 gene	1.46941	0.0231591	-1.33647	0.00637682
Mgp	matrix Gla protein	1.46906	0.0341009	-1.38686	0.0849129
Rnf160	ring finger protein 160	1.46904	0.0288463	-1.56071	0.00431265
Dhx38	DEAH (Asp-Glu-Ala-His) box polypeptide 38	1.46892	0.00690657	-1.71495	0.00135271
Phkg2	phosphorylase kinase, gamma 2 (testis)	1.46878	0.0151365	ns	ns
Irx3	Iroquois related homeobox 3 (Drosophila)	1.46863	0.0643644	1.44979	0.0844419
Sgcg	sarcoglycan, gamma (dystrophin-associated glycoprotein)	1.46859	0.0171011	-1.28401	0.00742377
Sertad2	SERTA domain containing 2	1.46834	0.0462851	-1.3888	0.0140948
Rnf160	ring finger protein 160	1.46821	0.0564168	-1.32753	0.00713014
Rufy3	RUN and FYVE domain containing 3	1.46802	0.00491307	-1.20543	0.0500947
Hsd17b10	hydroxysteroid (17-beta) dehydrogenase 10	1.46788	0.0140158	ns	ns
Akap13	A kinase (PRKA) anchor protein 13	1.46779	0.00213763	-1.45996	0.0127693
Slc7a10	solute carrier family 7 (cationic amino acid transporter, y+ system), member 10	1.46756	0.0562415	ns	ns
Pex6	peroxisomal biogenesis factor 6	1.46755	0.00162225	-1.5651	0.000619658
Dst	dystonin	1.46721	0.0150328	-1.43534	0.000269434
H6pd	hexose-6-phosphate dehydrogenase (glucose 1-dehydrogenase)	1.46715	0.00315643	-1.2896	0.0422153
Dnahc3	dynein, axonemal, heavy chain 3	1.46713	0.0291778	ns	ns
Rbm34	RNA binding motif protein 34	1.46693	0.00605176	ns	ns
Arid5b	AT rich interactive domain 5B (MRF1-like)	1.46672	0.000906294	ns	ns
Ankrd33b	ankyrin repeat domain 33B	1.46666	0.000163729	ns	ns
Ep300	E1A binding protein p300	1.46663	0.00311038	-1.29597	0.0246278
Tmem106b	transmembrane protein 106B	1.46649	0.00668795	-1.13219	0.0506832
Dapk2	death-associated protein kinase 2	1.46633	0.0859306	-1.56995	0.0154171
Gnl2	guanine nucleotide binding protein-like 2 (nucleolar)	1.46619	0.0118926	-1.10926	0.086031
Mgat4b	mannoside acetylglucosaminyltransferase 4, isoenzyme B	1.46596	0.00543491	-1.51201	0.0166651
2810453I06Rik	RIKEN cDNA 2810453I06 gene	1.46555	0.0084893	-1.59817	0.0047047
Bri3	brain protein I3	1.46529	0.0188563	ns	ns
Btf3l4	basic transcription factor 3-like 4	1.46479	0.0156372	ns	ns
Eif6	eukaryotic translation initiation factor 6	1.46473	0.0164472	-1.33132	0.018102
Auh	AU RNA binding protein/enoyl-coenzyme A hydratase	1.4647	0.0290395	-1.28449	0.0319438
Rnf160	ring finger protein 160	1.46455	0.011935	-1.38239	0.0029541
Abat	4-aminobutyrate aminotransferase	1.4643	0.0868004	ns	ns
Pip4k2b	phosphatidylinositol-5-phosphate 4-kinase, type II, beta	1.464	0.00849236	-1.83643	0.000657909
Dhx37	DEAH (Asp-Glu-Ala-His) box polypeptide 37	1.46355	0.00836257	ns	ns
Hp1bp3	heterochromatin protein 1, binding protein 3	1.46332	0.00715515	-1.28582	0.025648
Cyth2	cytohesin 2	1.46317	0.0109724	-1.25397	0.03607
Sfrs5	splicing factor, arginine/serine-rich 5 (SRp40, HRS)	1.46277	0.00714321	ns	ns
Myom1	myomesin 1	1.46189	0.0250012	-1.43224	0.00173606
Rnf160	ring finger protein 160	1.46164	0.0215101	-1.41142	0.000326469
Rnf160	ring finger protein 160	1.4615	0.0136358	-1.44591	0.0027822
St7l	suppression of tumorigenicity 7-like	1.4612	0.00464455	-1.3287	0.0212513
Agtr2	angiotensin II receptor, type 2	1.46076	0.0469525	ns	ns
Fcf1	FCF1 small subunit (SSU) processome component homolog (S. cerevisiae)	1.46072	0.00411623	ns	ns
Vps33a	vacuolar protein sorting 33A (yeast)	1.46007	0.00767582	-1.3078	0.0421064
B230312A22Rik	RIKEN cDNA B230312A22 gene	1.45996	0.00726274	-1.37661	0.0253025
Zfp869	zinc finger protein 869	1.45993	0.0173476	ns	ns
Tmem5	transmembrane protein 5	1.45962	0.0188154	ns	ns
Xpo7	exportin 7	1.4596	0.0279823	-1.42856	0.00940678
LOC545845	similar to Superoxide dismutase	1.45957	0.00951893	-1.1201	0.000719295
Art4	ADP-ribosyltransferase 4	1.45939	0.0480407	ns	ns
Ubl3	ubiquitin-like 3	1.45902	0.0321978	-1.60564	0.00124466
Olfr38	olfactory receptor 38	1.45865	0.0736532	1.64432	0.0635416
Tcea1	transcription elongation factor A (SII) 1	1.45838	0.0386066	-1.53767	0.00370396
Mcf2l	mcf.2 transforming sequence-like	1.45805	0.00177493	ns	ns
Ccdc59	coiled-coil domain containing 59	1.45804	0.0077265	-1.41475	0.0290336
Ypel5	yippee-like 5 (Drosophila)	1.45783	0.0225975	ns	ns
Mdm2	transformed mouse 3T3 cell double minute 2	1.45752	0.0401342	-1.82205	0.00186865
Birc3	baculoviral IAP repeat-containing 3	1.45737	0.0265146	-1.35651	0.00532221
Taar1	trace amine-associated receptor 1	1.45737	0.00831886	ns	ns
Glb1l2	galactosidase, beta 1-like 2	1.45713	0.00553352	ns	ns
Chi3l1	chitinase 3-like 1	1.45712	0.0716722	ns	ns
Prkcd	protein kinase C, delta	1.457	0.0396261	-1.33534	0.0593678
Star	steroidogenic acute regulatory protein	1.45688	0.0995669	ns	ns
Vmn2r28	vomeronasal 2, receptor 28	1.45677	0.0715613	-1.59878	0.0324418
Gm4802	predicted gene 4802	1.45674	0.0719761	ns	ns
Rprd2	regulation of nuclear pre-mRNA domain containing 2	1.45667	0.0169242	-1.25784	0.00328787
Khdrbs3	KH domain containing, RNA binding, signal transduction associated 3	1.45664	0.06991	ns	ns
Ddx46	DEAD (Asp-Glu-Ala-Asp) box polypeptide 46	1.45619	0.0289428	-1.32476	0.00188464
Dcpp1	demilune cell and parotid protein 1	1.45612	0.00446295	ns	ns
Mib1	mindbomb homolog 1 (Drosophila)	1.45601	0.0103837	-1.35068	0.0149355
Npm1	nucleophosmin 1	1.4558	0.00933158	-1.23093	0.019156
Nmt1	N-myristoyltransferase 1	1.45557	0.00369947	-1.49041	0.00074635
Decr1	2,4-dienoyl CoA reductase 1, mitochondrial	1.45542	0.0866072	-1.46894	0.00848654
Cdk18	cyclin-dependent kinase 18	1.45526	0.0138948	ns	ns
Tmf1	TATA element modulatory factor 1	1.45522	0.0166433	-1.50604	0.00152399
Adap2	ArfGAP with dual PH domains 2	1.45509	0.0172997	-1.36307	0.0313103
Prune	prune homolog (Drosophila)	1.45508	0.0574805	-1.5604	0.00891672
F5	coagulation factor V	1.45504	0.0296071	ns	ns
Syngr2	synaptogyrin 2	1.45499	0.0243049	-1.56207	0.000625044
Smndc1	survival motor neuron domain containing 1	1.45498	0.0145075	-1.77526	0.00175886
Mc5r	melanocortin 5 receptor	1.45487	0.0229284	ns	ns
Secisbp2	SECIS binding protein 2	1.4548	0.0147602	-1.7	0.00628305
Psmd8	proteasome (prosome, macropain) 26S subunit, non-ATPase, 8	1.45446	0.0268096	-1.78257	0.00115459
1110032A04Rik	RIKEN cDNA 1110032A04 gene	1.45442	0.0799939	ns	ns
Ppp3cc	protein phosphatase 3, catalytic subunit, gamma isoform	1.45406	0.0108457	-1.55144	0.00320203
Cep350	centrosomal protein 350	1.45391	0.0177266	-1.64541	0.0027303
Setd2	SET domain containing 2	1.45376	0.0160153	-1.34377	0.0209444
Gsk3b	glycogen synthase kinase 3 beta	1.45365	0.0448613	-1.59479	0.000685142
Gm6554	predicted gene 6554	1.45343	0.0473726	-1.73851	0.0104002
Klhl15	kelch-like 15 (Drosophila)	1.45333	0.0164052	ns	ns
Ctns	cystinosis, nephropathic	1.45332	0.00217316	-1.24547	0.0680837
Prpf39	PRP39 pre-mRNA processing factor 39 homolog (yeast)	1.45324	0.000278679	-1.23306	0.0476199
Gab2	growth factor receptor bound protein 2-associated protein 2	1.45323	0.00332016	-1.39061	0.01345
Foxj2	forkhead box J2	1.45319	0.0371625	-1.11083	0.0918955
Tpr	translocated promoter region	1.45309	0.0360447	-1.46506	0.0059566
Hey1	hairy/enhancer-of-split related with YRPW motif 1	1.45304	0.00433316	-2.10304	0.0414443
Sfrs5	splicing factor, arginine/serine-rich 5 (SRp40, HRS)	1.45299	0.0108397	ns	ns
Rnf166	ring finger protein 166	1.45288	0.0793541	ns	ns
Ccar1	cell division cycle and apoptosis regulator 1	1.45278	0.0519888	-1.46604	0.00563877
Gm10672	predicted gene 10672	1.45252	0.0455184	ns	ns
Flt1	FMS-like tyrosine kinase 1	1.45237	0.0070639	-1.31376	0.0103625
Ptges3	prostaglandin E synthase 3 (cytosolic)	1.45229	0.0135384	-2.05869	5.4503e-05
Rnf160	ring finger protein 160	1.45216	0.030016	-1.56244	0.00644608
Zfp617	zinc finger protein 617	1.45093	0.0899172	ns	ns
Snord15b	small nucleolar RNA, C/D box 14B	1.4508	0.0262891	-1.31554	0.0235101
Ppm1g	protein phosphatase 1G (formerly 2C), magnesium-dependent, gamma isoform	1.45077	0.0234754	-1.59755	0.00648947
4933407C03Rik	RIKEN cDNA 4933407C03 gene	1.45063	0.0073128	-1.60471	0.0224671
Fnbp4	formin binding protein 4	1.45046	0.0134827	ns	ns
Amy2a5	amylase 2a5	1.45042	0.0194353	ns	ns
Rnf160	ring finger protein 160	1.45029	0.0138442	-1.4622	0.0023145
Kdm3a	lysine (K)-specific demethylase 3A	1.45028	0.0098381	ns	ns
1110007C09Rik	RIKEN cDNA 1110007C09 gene	1.44962	0.0148123	ns	ns
Zfp282	zinc finger protein 282	1.44961	0.0100123	-1.33126	0.0387831
Klra8	killer cell lectin-like receptor, subfamily A, member 8	1.44957	0.0978086	ns	ns
Atp13a3	ATPase type 13A3	1.44925	0.0347271	-1.68604	0.000146106
Dhx15	DEAH (Asp-Glu-Ala-His) box polypeptide 15	1.44905	0.0167027	-1.33078	0.00133043
Gcn1l1	GCN1 general control of amino-acid synthesis 1-like 1 (yeast)	1.449	0.0128982	-1.45364	0.00709765
Gm626	predicted gene 626	1.4487	0.0231956	1.22452	0.0604297
Porcn	porcupine homolog (Drosophila)	1.44847	0.00611717	-1.17952	0.0216416
Zcchc11	zinc finger, CCHC domain containing 11	1.44844	0.0545517	ns	ns
Vmn1r158	vomeronasal 1 receptor 158	1.448	0.0236494	ns	ns
Dnajc1	DnaJ (Hsp40) homolog, subfamily C, member 1	1.4478	0.012014	-1.4109	0.00748092
Ust	uronyl-2-sulfotransferase	1.44743	0.0483605	-1.3756	0.0166732
D430042O09Rik	RIKEN cDNA D430042O09 gene	1.44696	0.000255537	-1.65905	0.0208703
Arfgef1	ADP-ribosylation factor guanine nucleotide-exchange factor 1(brefeldin A-inhibited)	1.44661	0.0274962	-1.47578	0.0142243
Gpatch8	G patch domain containing 8	1.4466	0.00984962	ns	ns
Sgpl1	sphingosine phosphate lyase 1	1.44595	0.0152029	-1.15005	0.034238
Mecp2	methyl CpG binding protein 2	1.44587	0.00826338	-1.23567	0.0367439
Erf	Ets2 repressor factor	1.44558	0.0134701	-1.3069	0.0738879
Edc3	enhancer of mRNA decapping 3 homolog (S. cerevisiae)	1.44554	0.00325701	-1.20254	0.0281948
Rab20	RAB20, member RAS oncogene family	1.44548	0.0275377	ns	ns
Ipp	IAP promoted placental gene	1.4454	0.0434724	-1.29445	0.00714018
Gas5	growth arrest specific 5	1.44511	0.0741872	-1.56839	0.0496153
Zfp36l1	zinc finger protein 36, C3H type-like 1	1.44502	0.0230928	ns	ns
Npm1	nucleophosmin 1	1.4447	0.0248201	ns	ns
A430105I19Rik	RIKEN cDNA A430105I19 gene	1.44466	0.00739794	-1.73009	0.00244537
Zfp51	zinc finger protein 51	1.44433	0.0227454	ns	ns
Sart1	squamous cell carcinoma antigen recognized by T-cells 1	1.44432	0.0248406	ns	ns
Id3	inhibitor of DNA binding 3	1.44417	0.054333	-1.54374	0.0627357
Snord14a	small nucleolar RNA, C/D box 14A	1.44375	0.0829787	ns	ns
Pdcd6	programmed cell death 6	1.44375	0.00516708	-1.78759	0.00796655
Polr3gl	polymerase (RNA) III (DNA directed) polypeptide G like	1.44358	0.0550279	-1.08755	0.032888
Sart1	squamous cell carcinoma antigen recognized by T-cells 1	1.44331	0.0132825	-1.20374	0.0654016
Slc30a1	solute carrier family 30 (zinc transporter), member 1	1.44319	0.00308474	-1.44798	0.00324673
Rffl	ring finger and FYVE like domain containing protein	1.44315	0.010133	-1.25792	0.0656341
Ttc1	tetratricopeptide repeat domain 1	1.44303	0.0144991	-1.26474	0.0838435
5530400C23Rik	RIKEN cDNA 5530400C23 gene	1.44302	0.00510198	ns	ns
Slain2	SLAIN motif family, member 2	1.44247	0.0443099	-1.48981	0.016691
Dpp10	dipeptidylpeptidase 10	1.44229	0.00909922	ns	ns
Cep350	centrosomal protein 350	1.44219	0.0356057	-1.78872	0.00188992
Atf1	activating transcription factor 1	1.44218	0.0118878	ns	ns
Kcnq5	potassium voltage-gated channel, subfamily Q, member 5	1.44206	0.019431	-1.83699	0.0806287
Ednrb	endothelin receptor type B	1.44159	0.0116967	-1.87696	0.0234623
Lztfl1	leucine zipper transcription factor-like 1	1.4415	0.0317191	-1.54548	0.00711745
Tulp4	tubby like protein 4	1.44116	0.047332	1.13943	0.0906867
Map2k7	mitogen-activated protein kinase kinase 7	1.44103	0.0179231	-1.18499	0.0182087
Dmd	dystrophin, muscular dystrophy	1.44099	0.0105195	-1.47388	0.00854523
Olfr1066	olfactory receptor 1066	1.44092	0.0201467	ns	ns
Rasl11a	RAS-like, family 11, member A	1.44087	0.00455229	ns	ns
Qtrt1	queuine tRNA-ribosyltransferase 1	1.44073	0.0189671	-1.29419	0.0446675
Eif2b1	eukaryotic translation initiation factor 2B, subunit 1 (alpha)	1.44065	0.0396144	-1.31068	0.0407251
Pwp2	PWP2 periodic tryptophan protein homolog (yeast)	1.43954	0.01186	-1.36444	0.00495918
Nsun2	NOL1/NOP2/Sun domain family member 2	1.43911	0.00687908	-1.19656	0.0342716
Cdkn1b	cyclin-dependent kinase inhibitor 1B	1.43911	0.0232827	ns	ns
BC050254	cDNA sequence BC050254	1.439	0.00392768	-1.44381	0.0486976
Ssh3	slingshot homolog 3 (Drosophila)	1.43897	0.0421389	1.25304	0.0752356
Ctu2	cytosolic thiouridylase subunit 2 homolog (S. pombe)	1.43888	0.00453295	-1.27341	0.0755848
Ctsq	cathepsin Q	1.43888	0.0242197	ns	ns
Rnf160	ring finger protein 160	1.43879	0.0366939	-1.35224	0.00528537
Faf1	Fas-associated factor 1	1.43879	0.00566392	-1.34983	0.0108716
Hipk3	homeodomain interacting protein kinase 3	1.43819	0.0178437	-1.33214	0.00105744
Iscu	IscU iron-sulfur cluster scaffold homolog (E. coli)	1.43807	0.0405825	-1.30564	0.00337572
Zscan29	zinc finger SCAN domains 29	1.438	0.0227494	-1.35591	0.0280585
Aup1	ancient ubiquitous protein 1	1.43779	0.00729082	-1.20628	0.0266878
Aff1	AF4/FMR2 family, member 1	1.4376	0.0153028	-1.26743	0.0364899
Noc4l	nucleolar complex associated 4 homolog (S. cerevisiae)	1.43756	0.0358488	ns	ns
Zfp330	zinc finger protein 330	1.43742	0.0491322	ns	ns
Psmc2	proteasome (prosome, macropain) 26S subunit, ATPase 2	1.43735	0.0261954	-1.30639	0.00421928
Mrgprb8	MAS-related GPR, member B8	1.43732	0.0476128	1.85161	0.0216246
Gm5265	predicted pseudogene 5265	1.43717	0.0460905	ns	ns
Cstf3	cleavage stimulation factor, 3' pre-RNA, subunit 3	1.43665	0.0230943	ns	ns
Zbtb8b	zinc finger and BTB domain containing 8b	1.43665	0.08339	ns	ns
Ddx52	DEAD (Asp-Glu-Ala-Asp) box polypeptide 52	1.43641	0.00860639	-1.27549	0.0388765
Slco2b1	solute carrier organic anion transporter family, member 2b1	1.43629	0.0175188	-1.33591	0.0592744
Wdr60	WD repeat domain 60	1.43622	0.0397126	-1.4869	0.0725804
Zfp110	zinc finger protein 110	1.43608	0.00158362	ns	ns
Smc3	structural maintenace of chromosomes 3	1.436	0.0040772	-1.48901	0.000124965
Ralgapa2	Ral GTPase activating protein, alpha subunit 2 (catalytic)	1.4356	0.0031196	-1.60016	0.00101038
Axin1	axin 1	1.43534	0.0701602	-1.22608	0.0541049
Setd3	SET domain containing 3	1.43529	0.0242173	-1.44462	0.00106456
Trpc4ap	transient receptor potential cation channel, subfamily C, member 4 associated protein	1.43519	0.0211449	-1.1616	0.0626673
Csnk1d	casein kinase 1, delta	1.43469	0.00999451	-1.40889	0.00408194
Snx2	sorting nexin 2	1.43465	0.00645209	-1.35012	0.00480728
Hs6st1	heparan sulfate 6-O-sulfotransferase 1	1.43455	0.0123379	-1.67149	0.0224662
Cd46	CD46 antigen, complement regulatory protein	1.43448	0.0922097	1.5439	0.0057139
Cep350	centrosomal protein 350	1.4344	0.0115482	-1.67057	0.00274468
Tmem205	transmembrane protein 205	1.43424	0.00381208	ns	ns
Il20rb	interleukin 20 receptor beta	1.43416	0.0172885	1.57388	0.00647063
Slc12a6	solute carrier family 12, member 6	1.43404	0.000962204	-1.48706	0.0148996
Mtm1	X-linked myotubular myopathy gene 1	1.43398	0.0153451	-1.35675	0.0275853
Rbm7	RNA binding motif protein 7	1.43392	0.00222109	-1.63967	0.00814876
Krt17	keratin 17	1.43391	0.0089827	ns	ns
Psmc4	proteasome (prosome, macropain) 26S subunit, ATPase, 4	1.43391	0.0162618	-1.75896	9.7545e-05
Vmn1r121	vomeronasal 1 receptor 121	1.43388	0.0776539	ns	ns
Vmn1r121	vomeronasal 1 receptor 121	1.43388	0.0776539	ns	ns
Cdk20	cyclin-dependent kinase 20	1.43327	0.020977	ns	ns
Calr3	calreticulin 3	1.43314	0.0023913	ns	ns
Mxi1	Max interacting protein 1	1.43313	0.0210522	ns	ns
Elac2	elaC homolog 2 (E. coli)	1.43303	0.0169818	-1.45962	0.00344439
Phax	phosphorylated adaptor for RNA export	1.4329	0.0135054	-1.18212	0.0775076
Dyx1c1	dyslexia susceptibility 1 candidate 1 homolog (human)	1.43273	0.0126456	-1.37767	0.0497795
Pes1	pescadillo homolog 1, containing BRCT domain (zebrafish)	1.43242	0.00308547	-1.30224	0.0667202
4930451C15Rik	RIKEN cDNA 4930451C15 gene	1.43216	0.0902157	ns	ns
Hnrnpf	heterogeneous nuclear ribonucleoprotein F	1.43199	0.0403815	-1.70548	0.000534452
Ap3b1	adaptor-related protein complex 3, beta 1 subunit	1.43177	0.000576473	ns	ns
Nol9	nucleolar protein 9	1.43176	0.0152333	-1.35841	0.00906356
Zfp703	zinc finger protein 703	1.43164	0.0182282	-1.28793	0.059112
Cdc42se2	CDC42 small effector 2	1.4315	0.0142891	-1.66968	0.000500111
Cdc42ep4	CDC42 effector protein (Rho GTPase binding) 4	1.43131	0.0045658	ns	ns
Pbld	phenazine biosynthesis-like protein domain containing	1.43109	0.00129213	2.21948	0.019624
C2cd2	C2 calcium-dependent domain containing 2	1.43089	0.0460603	-2.18578	0.00267072
Lyz2	lysozyme 2	1.43065	0.0811954	-2.48926	0.00085558
Mir128-1	microRNA 128-1	1.4298	0.0161465	ns	ns
Eif2b5	eukaryotic translation initiation factor 2B, subunit 5 epsilon	1.42977	0.00831995	-1.38683	0.00205155
H3f3b	H3 histone, family 3B	1.42956	0.0654317	-1.29156	0.0524585
Glrx3	glutaredoxin 3	1.42953	0.0653702	-1.8718	0.00430827
Fam36a	family with sequence similarity 36, member A	1.42945	0.00454292	-1.25576	0.051809
Eltd1	EGF, latrophilin seven transmembrane domain containing 1	1.42937	0.0191225	-1.41868	0.018536
Bcl2l11	BCL2-like 11 (apoptosis facilitator)	1.42924	0.0234049	ns	ns
Prop1	paired like homeodomain factor 1	1.4292	0.07143	ns	ns
Ipo7	importin 7	1.42905	0.00894759	-1.89481	0.000660807
Dctn2	dynactin 2	1.429	0.0160027	-1.16379	0.075863
Lbp	lipopolysaccharide binding protein	1.42891	0.0367447	ns	ns
Mir18	microRNA 18	1.42857	0.0717289	ns	ns
Harbi1	harbinger transposase derived 1	1.42846	0.0388355	ns	ns
Gnal	guanine nucleotide binding protein, alpha stimulating, olfactory type	1.42844	0.0717136	ns	ns
Rnf38	ring finger protein 38	1.42806	0.00525333	-1.30942	0.0298574
Cwf19l2	CWF19-like 2, cell cycle control (S. pombe)	1.42803	0.0124964	ns	ns
BC003331	cDNA sequence BC003331	1.42798	0.00515677	-1.18706	0.0966231
Ppp4r4	protein phosphatase 4, regulatory subunit 4	1.42711	0.0197692	ns	ns
Snord38a	small nucleolar RNA, C/D box 38A	1.42708	0.0543924	ns	ns
Irf2	interferon regulatory factor 2	1.42708	0.0207838	ns	ns
Utp3	UTP3, small subunit (SSU) processome component, homolog (S. cerevisiae)	1.42686	0.053325	ns	ns
Rnf160	ring finger protein 160	1.4268	0.013094	-1.52183	0.00459445
Ccdc101	coiled-coil domain containing 101	1.42671	0.0518547	ns	ns
Mast2	microtubule associated serine/threonine kinase 2	1.42665	0.00432507	-1.37633	0.0164534
Hoxc9	homeobox C9	1.4266	0.00248316	ns	ns
Dcaf5	DDB1 and CUL4 associated factor 5	1.42631	0.0288192	-1.33524	0.0460369
2410066E13Rik	RIKEN cDNA 2410066E13 gene	1.42568	0.0409317	ns	ns
Morf4l1	mortality factor 4 like 1	1.42565	0.0341758	ns	ns
Zfp746	zinc finger protein 746	1.42546	0.0279816	-1.33375	0.014727
Letm2	leucine zipper-EF-hand containing transmembrane protein 2	1.42477	0.0372412	ns	ns
E230008N13Rik	RIKEN cDNA E230008N13 gene	1.42476	0.0403145	2.08755	0.00186226
Cmya5	cardiomyopathy associated 5	1.42437	0.0258172	-1.74533	0.00010773
Tex2	testis expressed gene 2	1.42403	0.0251274	-1.83086	0.000262262
Zbtb22	zinc finger and BTB domain containing 22	1.42375	0.022811	ns	ns
Hnrnpf	heterogeneous nuclear ribonucleoprotein F	1.42345	0.032045	-1.73257	0.00102226
Pde3b	phosphodiesterase 3B, cGMP-inhibited	1.42334	0.0752905	-1.68292	0.00740637
Zfp628	zinc finger protein 628	1.42332	0.0236681	ns	ns
Tgfbr2	transforming growth factor, beta receptor II	1.42318	0.00847081	-1.2811	0.0194394
Gtpbp1	GTP binding protein 1	1.42266	0.0189345	-1.61597	0.00154461
Fbxo7	F-box protein 7	1.42258	0.00186168	ns	ns
Vsig10	V-set and immunoglobulin domain containing 10	1.42214	0.035224	ns	ns
Khsrp	KH-type splicing regulatory protein	1.42212	0.0158894	-1.44765	0.02952
Akirin2	akirin 2	1.42199	0.00228555	-1.42119	0.00509342
Chd1	chromodomain helicase DNA binding protein 1	1.4219	0.0489851	-1.83968	0.00256796
Fam35a	family with sequence similarity 35, member A	1.42165	0.00254601	-1.29262	0.00200185
Med12	mediator of RNA polymerase II transcription, subunit 12 homolog (yeast)	1.42152	0.00333623	-1.19286	0.0282861
Krtap5-4	keratin associated protein 5-4	1.4215	0.0929078	ns	ns
Bod1l	biorientation of chromosomes in cell division 1-like	1.42097	0.0234222	-1.51653	0.000736416
Adck4	aarF domain containing kinase 4	1.42087	0.0170215	-1.18799	0.0231958
Cln6	ceroid-lipofuscinosis, neuronal 6	1.42084	0.044557	ns	ns
Lonp1	lon peptidase 1, mitochondrial	1.42073	0.0273492	-1.73436	0.00100129
Vmn1r132	vomeronasal 1 receptor 132	1.42039	0.0117729	ns	ns
Zfp212	Zinc finger protein 212	1.42031	0.0326919	ns	ns
Btnl9	butyrophilin-like 9	1.42017	0.0505308	-2.07944	0.00928587
Wdr81	WD repeat domain 81	1.41992	0.00691302	ns	ns
Ugt2b1	UDP glucuronosyltransferase 2 family, polypeptide B1	1.41966	0.0279009	ns	ns
Atg3	autophagy-related 3 (yeast)	1.41963	0.0443755	-1.34262	0.00846081
Wac	WW domain containing adaptor with coiled-coil	1.41931	0.0291678	-1.34709	0.00255879
C78339	expressed sequence C78339	1.41929	0.00260791	-1.3516	0.0284202
Pitx2	paired-like homeodomain transcription factor 2	1.41924	0.0236427	ns	ns
Bend7	BEN domain containing 7	1.41923	0.0630071	1.1778	0.0413492
Snord116	small nucleolar RNA, C/D box 116 cluster	1.41902	0.0929307	ns	ns
Rbm25	RNA binding motif protein 25	1.4189	0.0224105	-1.67819	0.000760324
Atp6v1b2	ATPase, H+ transporting, lysosomal V1 subunit B2	1.41875	0.0223485	-1.48121	0.0110673
Prkd3	protein kinase D3	1.41863	0.0192361	-1.53455	0.00238992
Ncl	nucleolin	1.41798	0.0311334	-1.4823	0.00274427
BC013529	cDNA sequence BC013529	1.41762	0.0886026	-1.47913	0.016752
Nfx1	nuclear transcription factor, X-box binding 1	1.41762	0.0105752	-1.23018	0.00393972
Rasal2	RAS protein activator like 2	1.41745	0.00401797	-1.34445	0.0453155
Snord22	small nucleolar RNA, C/D box 22	1.41739	0.0888489	-1.60979	0.00432824
Peli1	pellino 1	1.41702	0.0270479	-1.29968	0.021267
Psmb1	proteasome (prosome, macropain) subunit, beta type 1	1.41702	0.00605299	-1.71266	0.00474066
Fbxw2	F-box and WD-40 domain protein 2	1.41692	0.0124595	-1.20487	0.0245774
Mia3	melanoma inhibitory activity 3	1.41689	0.010062	-1.23225	0.0079833
Lamp1	lysosomal-associated membrane protein 1	1.41678	0.0105541	-1.53718	0.00250814
C80913	expressed sequence C80913	1.41663	0.0049163	ns	ns
Cspp1	centrosome and spindle pole associated protein 1	1.41638	0.021976	-1.50712	0.0807903
Fst	follistatin	1.41634	0.0300633	-1.26759	0.0244698
Pth1r	parathyroid hormone 1 receptor	1.41626	0.00249324	1.27083	0.00975632
Aebp2	AE binding protein 2	1.41597	0.0212364	-1.49747	0.00244987
Vmn1r-ps79	vomeronasal 1 receptor, pseudogene 79	1.41583	0.0563622	ns	ns
Txn1	thioredoxin 1	1.4158	0.00741898	-1.64249	0.00408559
Etf1	eukaryotic translation termination factor 1	1.41575	0.0133471	-1.82382	0.000430814
Tapt1	transmembrane anterior posterior transformation 1	1.4157	0.0231938	-1.23907	0.0104177
Setd3	SET domain containing 3	1.4153	0.00708418	-1.3992	0.000583193
Ptpn1	protein tyrosine phosphatase, non-receptor type 1	1.41511	0.020045	-1.89555	0.00899647
Cd2ap	CD2-associated protein	1.4142	0.0299058	ns	ns
Riok2	RIO kinase 2 (yeast)	1.41398	0.010411	-1.70393	0.00133359
Lhcgr	luteinizing hormone/choriogonadotropin receptor	1.41389	0.0312792	ns	ns
Hps3	Hermansky-Pudlak syndrome 3 homolog (human)	1.41377	0.0329145	ns	ns
Zfp507	zinc finger protein 507	1.41363	0.000464604	-1.61453	0.0011852
Senp3	SUMO/sentrin specific peptidase 3	1.41349	0.0108661	-1.31213	0.00319514
Gm5087	predicted gene 5087	1.41323	0.00800834	ns	ns
Vmn1r132	vomeronasal 1 receptor 132	1.41175	0.0123925	ns	ns
Vmn1r132	vomeronasal 1 receptor 132	1.41175	0.0123925	ns	ns
Alox5ap	arachidonate 5-lipoxygenase activating protein	1.41175	0.0664225	-2.58085	0.000767649
Srp68	signal recognition particle 68	1.41174	0.00894536	-1.17646	0.0264396
Dnajb6	DnaJ (Hsp40) homolog, subfamily B, member 6	1.41159	0.00919089	-1.48463	0.00419164
Malt1	mucosa associated lymphoid tissue lymphoma translocation gene 1	1.41117	0.0124593	-1.38147	0.00157949
Amy2a5	amylase 2a5	1.41095	0.00584458	1.16494	0.0577899
Mrgprb1	MAS-related GPR, member B1	1.41095	0.041045	ns	ns
Mlxip	MLX interacting protein	1.41091	0.0214627	-1.52439	0.00101369
Vmn1r132	vomeronasal 1 receptor 132	1.4108	0.0126185	ns	ns
Ahnak2	AHNAK nucleoprotein 2	1.4106	0.041035	ns	ns
Snord35a	small nucleolar RNA, C/D box 35A	1.41028	0.0925044	ns	ns
Vsig2	V-set and immunoglobulin domain containing 2	1.40981	0.0168639	ns	ns
Nrf1	nuclear respiratory factor 1	1.40969	0.0035596	-1.37459	0.0194218
Psmc6	proteasome (prosome, macropain) 26S subunit, ATPase, 6	1.40961	0.0424382	-1.5998	0.000956089
Gm5278	predicted pseudogene 5278	1.40934	0.0460668	ns	ns
Stard7	START domain containing 7	1.40929	0.00485063	-1.82856	0.00669279
Mmp12	matrix metallopeptidase 12	1.40928	0.0346528	-1.42881	0.0298942
Mospd2	motile sperm domain containing 2	1.40928	0.00831021	-1.42613	0.00227052
Cic	capicua homolog (Drosophila)	1.4092	0.0162308	ns	ns
Lamp2	lysosomal-associated membrane protein 2	1.40885	0.0131319	ns	ns
Saps2	SAPS domain family, member 2	1.40828	0.0287563	-1.40508	0.0366149
Srrm1	serine/arginine repetitive matrix 1	1.40825	0.0402345	-1.26871	0.00385316
Phc2	polyhomeotic-like 2 (Drosophila)	1.40799	0.0289199	-1.4335	0.0109144
Kin	antigenic determinant of rec-A protein	1.40791	0.0580615	-1.29823	0.0108549
Klhl22	kelch-like 22 (Drosophila)	1.4079	0.00199618	-1.20697	0.0986322
Rab3gap1	RAB3 GTPase activating protein subunit 1	1.40778	0.00575007	-1.53342	0.00297426
Prap1	proline-rich acidic protein 1	1.40778	0.0055238	ns	ns
Fam76b	family with sequence similarity 76, member B	1.40763	0.015581	ns	ns
Bmp6	bone morphogenetic protein 6	1.40753	0.066851	ns	ns
Vmn1r125	vomeronasal 1 receptor 125	1.40735	0.025523	ns	ns
Hnrnpf	heterogeneous nuclear ribonucleoprotein F	1.40734	0.0367059	-1.66433	0.000410922
Rab40c	Rab40c, member RAS oncogene family	1.40723	0.0172408	-1.18135	0.0226703
Git1	G protein-coupled receptor kinase-interactor 1	1.4071	0.05854	ns	ns
Usp31	ubiquitin specific peptidase 31	1.40703	0.00651583	-1.29988	0.0529228
Zfp740	zinc finger protein 740	1.40701	0.0117998	-1.38802	0.0255146
Wdr44	WD repeat domain 44	1.40698	0.0185477	-1.55108	0.00609347
Adipor2	adiponectin receptor 2	1.40694	0.000987059	ns	ns
Sav1	salvador homolog 1 (Drosophila)	1.40666	0.00598957	-1.45102	0.0035675
Pcmtd1	protein-L-isoaspartate (D-aspartate) O-methyltransferase domain containing 1	1.40652	0.0229241	-1.21692	0.0074201
Bmi1	Bmi1 polycomb ring finger oncogene	1.40601	0.0136933	-1.40469	0.02095
Bcor	BCL6 interacting corepressor	1.40556	0.0209451	-1.57956	0.0107493
Jmjd1c	jumonji domain containing 1C	1.40528	0.0416273	-1.59449	0.00967386
L2hgdh	L-2-hydroxyglutarate dehydrogenase	1.40527	0.00483553	ns	ns
Pitx3	paired-like homeodomain transcription factor 3	1.40526	0.0161231	ns	ns
Cpt1b	carnitine palmitoyltransferase 1b, muscle	1.40503	0.0263205	-1.37505	0.00150251
Ubqln1	ubiquilin 1	1.40495	0.0122301	-1.57208	0.00180067
Tcea1	transcription elongation factor A (SII) 1	1.40461	0.0410839	-1.44794	3.24755e-05
Ptbp2	polypyrimidine tract binding protein 2	1.40454	0.000988232	-1.12353	0.0238166
Lzts2	leucine zipper, putative tumor suppressor 2	1.40409	0.00999837	-1.19831	0.0158808
Eif3e	eukaryotic translation initiation factor 3, subunit E	1.40394	0.0323004	-1.41544	0.00967896
Myot	myotilin	1.40372	0.0152649	-1.41664	0.000583483
Scp2	sterol carrier protein 2, liver	1.40363	0.0542719	-2.0678	0.00209589
Mnx1	motor neuron and pancreas homeobox 1	1.40357	0.0551429	ns	ns
Clp1	CLP1, cleavage and polyadenylation factor I subunit, homolog (S. cerevisiae)	1.40329	0.00705078	-1.27358	0.0354867
Mrps30	mitochondrial ribosomal protein S30	1.40328	0.00466774	ns	ns
Hnrnpf	heterogeneous nuclear ribonucleoprotein F	1.40313	0.034539	-1.66374	0.000391151
Slain2	SLAIN motif family, member 2	1.40294	0.031396	-1.42746	0.000839211
Aamp	angio-associated migratory protein	1.40256	0.011348	-1.58266	0.00159966
Adrb3	adrenergic receptor, beta 3	1.40226	0.053781	ns	ns
Rbm22	RNA binding motif protein 22	1.40217	0.0209122	-1.40679	0.0118392
Hsf2	heat shock factor 2	1.40214	0.0486365	-1.50816	0.0211992
Idua	iduronidase, alpha-L-	1.40212	0.00352785	-1.31291	0.0116842
Ankle2	ankyrin repeat and LEM domain containing 2	1.40184	0.0134406	-1.4412	0.0029192
Polrmt	polymerase (RNA) mitochondrial (DNA directed)	1.40182	0.000660437	-1.63392	0.00747338
[truncated: 14,911 more rows]
